# Supplementary material for: Design and synthesis of highly active MoVTeNb-oxides for ethane oxidative dehydrogenation
Source: Nat Commun. 2019 Sep 5;10:4012. doi: 10.1038/s41467-019-11940-0 (PMC6728333; doi:10.1038/s41467-019-11940-0)
Supplement: Supplementary file 2 — Source Data [file 41467_2019_11940_MOESM2_ESM.xlsx]

## Sheet: Figure 2
Figure 2
Parameter x : Inverse Reation temperature / 1000/K		Parameter y: Logarithmic ethene formation rate / -
		Data 1	Data 2	Data 3	Data 4	Data 5
		MoV0.30Te0.05Nb0.05Ox, 400°C preconditioned	MoV0.30Te0.10Nb0.10Ox, 400°C preconditioned	MoV0.30Te0.18Nb0.18Ox, 400°C preconditioned	MoV0.30Te0.18Nb0.18Ox, 650°C thermally treated	MoV0.22Te0.18Nb0.18Ox, 650°C thermally treated
1.44269		-4.61703	-5.07462	-5.26521	-5.43357	-5.64617
1.5794		-5.09328	-5.54358	-5.85125	-6.04114	-6.2226
1.50795		-4.83742	-5.29435	-5.55253	-5.70718	-5.92333
1.65796		-5.42298	-5.87168	-6.22265	-6.36941	-6.58409
		Relative error of Data 1 (One standard deviation of three seperate measurements divided by their mean value) / -	Relative error of Data 2 (One standard deviation of three seperate measurements divided by their mean value)	Relative error of Data 3 (One standard deviation of three seperate measurements divided by their mean value)	Relative error of Data 4 (One standard deviation of three seperate measurements divided by their mean value)	Relative error of Data 5 (One standard deviation of three seperate measurements divided by their mean value)
		MoV0.30Te0.05Nb0.05Ox, 400°C preconditioned	MoV0.30Te0.10Nb0.10Ox, 400°C preconditioned	MoV0.30Te0.18Nb0.18Ox, 400°C preconditioned	MoV0.30Te0.18Nb0.18Ox, 650°C thermally treated	MoV0.22Te0.18Nb0.18Ox, 650°C thermally treated
		0.040132	0.0496714	0.0252345	0.00580943	0.00882453
		0.00207774	n/a	0.0101684	0.0133498	0.00565681
		0.00153922	0.00584732	0.0074712	0.0010486	0.0123407
		0.028214	0.0220258	0.044515	0.00546793	0.00897294

## Sheet: Figure 3
Figure 3a				Figure 3b
Parameter x: Inverse temperature / 1000/K	Parameter y: Logarithmic ethene formation rate per gcat / -			Parameter x: Inverse temperature / 1000/K	Parameter y: Logarithmic ethene formation rate per gcat / -
	Data 1	Data 2			Data 1	Data 2
	MoV0.30Te0.05Nb0.05Ox, low temperature crystallized	MoV0.30Te0.06Nb0.08Ox, high temperature crystallized			MoV0.30Te0.05Nb0.05Ox, low temperature crystallized	MoV0.30Te0.06Nb0.08Ox, high temperature crystallized
1.44269	-4.61703	-5.34091		1.44269	-6.41637	-6.45485
1.5794	-5.09328	-5.95073		1.5794	-6.89262	-7.06467
1.50795	-4.83742	-5.62314		1.50795	-6.63676	-6.73709
1.65796	-5.42298	-6.31283		1.65796	-7.22232	-7.42677
	Relative error of Data 1 (One standard deviation of three seperate measurements divided by their mean value) / -	Relative error of Data 2 (One standard deviation of three seperate measurements divided by their mean value)
	MoV0.30Te0.05Nb0.05Ox, low temperature crystallized	MoV0.30Te0.06Nb0.08Ox, high temperature crystallized
	0.040132	0.00570435
	0.00207774	0.00473478
	0.00153922	0.00190871
	0.028214	0.00734529

## Sheet: Figure 5
Figure 5
	Parameter x: Synthesis duration / h	Parameter y: Phase content fraction / %
		Data 1	Data 2	Data 3
Batch number		M1	MoO3	V2O5	TeO2 (omitted in Figure)
Initial mixture	0	0	71.1	26.6	4
#1	1.5	0	100	0	0
#1	2.5	0	100	0	0
#1	3.5	59.5	40.5	0	0
#1	4.5	70.4	29.6	0	0
#1	5.5	77.5	22.5	0	0
#2	6.5	79.3	20.7	0	0
#2	7.5	83	17	0	0
#2	8.5	83.8	16.2	0	0
#2	9.5	83.3	16.7	0	0
#2	10.5	84.7	15.3	0	0
#2	11.5	85.1	14.9	0	0
#2	12.5	87	13	0	0
#3	14.5	93.6	6.4	0	0
#3	15.5	94.5	5.5	0	0
#3	16.5	99.1	0.9	0	0
#3	17.5	99.1	0.9	0	0
#3	18.5	98.7	1.3	0	0
#3	19.5	98.7	1.3	0	0

## Sheet: Figure 6
Figure 6a									Figure 6b
Parameter x: Wavelength / nm	Parameter y: Absorbance / a.u.								Parameter x: Wavelength / nm	Parameter y: Absorbance / a.u.
	Data 1	Data 2	Data 3	Data 4	Data 5	Data 6				Data 1	Data 2	Data 3	Data 4	Data 5	Data 6
	0 min	45 min	1.5 h	2.5 h	3.5 h	4.5 h				0 min	45 min	1.5 h	2.5 h	3.5 h	4.5 h
1000	0.28661	0.31935	0.59346	0.72285	0.87043	0.85041			1000	0.58575	0.29389	0.22868	0.08901	0.07956	0.05654
999	0.28281	0.31157	0.62505	0.66747	0.89678	0.82204			999	0.5985	0.30057	0.22388	0.08843	0.0767	0.05345
998	0.28719	0.31292	0.60677	0.69468	0.92158	0.80625			998	0.57469	0.30195	0.22855	0.0863	0.08394	0.05365
997	0.28956	0.30817	0.59545	0.66739	0.9097	0.74184			997	0.56523	0.29036	0.21389	0.07926	0.07777	0.0514
996	0.27312	0.31808	0.56999	0.72775	0.85642	0.87127			996	0.58379	0.29279	0.22549	0.08837	0.07798	0.04515
995	0.28091	0.31687	0.57339	0.69041	0.7556	0.78553			995	0.57927	0.29342	0.24574	0.08788	0.07474	0.05932
994	0.27036	0.31753	0.59852	0.68254	0.9133	0.81354			994	0.58977	0.29736	0.2325	0.08226	0.08417	0.05831
993	0.28477	0.29944	0.61818	0.71039	0.86273	0.93939			993	0.56361	0.30421	0.23381	0.08733	0.07749	0.05336
992	0.2813	0.31677	0.57334	0.70313	0.84272	0.87193			992	0.57053	0.28826	0.23571	0.08635	0.09538	0.05234
991	0.27921	0.30489	0.6075	0.69258	0.86122	0.81414			991	0.57875	0.31151	0.22899	0.06811	0.09094	0.05398
990	0.28708	0.30399	0.56986	0.68132	0.83072	0.81595			990	0.56929	0.2927	0.22399	0.08932	0.07366	0.06111
989	0.28107	0.31195	0.58329	0.64356	0.81266	0.85836			989	0.56267	0.29434	0.22577	0.06949	0.0827	0.05609
988	0.2917	0.31843	0.56161	0.69962	0.80775	0.84135			988	0.58503	0.29337	0.22258	0.08867	0.09047	0.04744
987	0.29313	0.32411	0.58216	0.68202	0.83764	0.79275			987	0.57646	0.29095	0.21928	0.08228	0.07575	0.05189
986	0.29072	0.29929	0.58054	0.69877	0.79685	0.85281			986	0.55046	0.29052	0.22468	0.08076	0.07724	0.04869
985	0.3015	0.30131	0.58544	0.71152	0.83913	0.82872			985	0.55872	0.2772	0.23509	0.10061	0.07841	0.04726
984	0.27878	0.31656	0.59664	0.70806	0.76887	0.86429			984	0.55875	0.29138	0.24118	0.08254	0.07063	0.047
983	0.28552	0.30312	0.55663	0.7062	0.79341	0.80668			983	0.55727	0.27717	0.2249	0.08965	0.07342	0.05515
982	0.2896	0.31036	0.59439	0.71372	0.74986	0.81889			982	0.56885	0.28574	0.22961	0.07795	0.07697	0.05021
981	0.28339	0.30217	0.59262	0.70541	0.76717	0.84815			981	0.53677	0.27467	0.22142	0.08783	0.08509	0.05549
980	0.29103	0.30849	0.56773	0.72656	0.76458	0.7625			980	0.55781	0.28619	0.23439	0.06899	0.0784	0.05439
979	0.29088	0.30916	0.57625	0.7026	0.75407	0.82515			979	0.57085	0.28303	0.21384	0.08117	0.08245	0.06357
978	0.28118	0.31253	0.56719	0.74423	0.76599	0.77419			978	0.55163	0.28099	0.22569	0.08977	0.07831	0.0461
977	0.28485	0.30991	0.58392	0.70229	0.77189	0.81001			977	0.5727	0.28708	0.22056	0.08475	0.08119	0.04853
976	0.28011	0.29845	0.5683	0.68361	0.74038	0.78838			976	0.56156	0.27866	0.21788	0.07895	0.08398	0.04998
975	0.29346	0.29285	0.55839	0.66915	0.78174	0.79744			975	0.54923	0.28615	0.22793	0.08667	0.08467	0.04855
974	0.27496	0.30555	0.57256	0.68387	0.7166	0.76359			974	0.54631	0.27989	0.22105	0.08366	0.07866	0.0526
973	0.27717	0.30324	0.55659	0.64925	0.78076	0.7606			973	0.56341	0.27399	0.22209	0.08958	0.07054	0.05386
972	0.27869	0.32263	0.57405	0.687	0.77542	0.78779			972	0.55812	0.26948	0.22627	0.08086	0.07919	0.04823
971	0.2822	0.31305	0.55364	0.65271	0.73237	0.78822			971	0.5784	0.25519	0.21371	0.08029	0.08266	0.05318
970	0.27489	0.30104	0.57133	0.66015	0.72221	0.78167			970	0.5592	0.27871	0.21683	0.07149	0.08927	0.0442
969	0.28117	0.30194	0.54466	0.64576	0.68264	0.70351			969	0.55201	0.26756	0.22327	0.08239	0.0799	0.05128
968	0.27659	0.30098	0.58544	0.67162	0.77243	0.80424			968	0.54715	0.28199	0.20842	0.08619	0.0718	0.0477
967	0.28424	0.29828	0.57441	0.67965	0.69677	0.7777			967	0.55253	0.25846	0.21742	0.08018	0.08195	0.0514
966	0.29181	0.2983	0.54505	0.66674	0.71688	0.78513			966	0.5381	0.26759	0.20933	0.07907	0.08163	0.04945
965	0.27126	0.28605	0.54309	0.65497	0.73847	0.7905			965	0.53944	0.27164	0.2067	0.07453	0.07481	0.05335
964	0.2802	0.29544	0.53925	0.66964	0.7227	0.75637			964	0.54798	0.26505	0.21751	0.07769	0.08316	0.03968
963	0.28184	0.29855	0.55372	0.61107	0.72765	0.81921			963	0.52056	0.25965	0.20298	0.0819	0.08061	0.04803
962	0.28597	0.29181	0.5568	0.66024	0.69599	0.79004			962	0.54889	0.26542	0.20981	0.08213	0.07577	0.04841
961	0.27844	0.29349	0.5428	0.67069	0.70688	0.76843			961	0.51928	0.26681	0.2051	0.0876	0.06567	0.04655
960	0.27541	0.29283	0.54594	0.64849	0.71907	0.78273			960	0.53099	0.27196	0.21184	0.07624	0.07744	0.04605
959	0.28081	0.29671	0.55539	0.63038	0.69991	0.74267			959	0.5229	0.26646	0.21911	0.08059	0.08035	0.04419
958	0.27436	0.29188	0.52982	0.67338	0.68536	0.7638			958	0.53022	0.2655	0.20324	0.07861	0.0719	0.04716
957	0.28048	0.30654	0.5381	0.62953	0.6745	0.75596			957	0.52764	0.26682	0.20778	0.08348	0.07698	0.05168
956	0.2839	0.29203	0.55802	0.64185	0.68142	0.71986			956	0.52743	0.26899	0.2055	0.07447	0.0845	0.04811
955	0.27872	0.28824	0.52923	0.6579	0.68445	0.73711			955	0.51753	0.24878	0.19862	0.07689	0.06568	0.04891
954	0.27324	0.29065	0.54492	0.63943	0.68316	0.76058			954	0.51522	0.255	0.20312	0.07602	0.07012	0.04916
953	0.27857	0.28655	0.52398	0.65898	0.64852	0.72508			953	0.52077	0.24868	0.20152	0.08461	0.06308	0.05508
952	0.27167	0.28908	0.5271	0.64817	0.66903	0.75198			952	0.5201	0.26538	0.20701	0.07069	0.07008	0.04656
951	0.27631	0.28569	0.53604	0.62001	0.66612	0.75245			951	0.52561	0.25596	0.20436	0.08268	0.06985	0.0426
950	0.27454	0.27825	0.54339	0.63421	0.64212	0.74833			950	0.51237	0.25452	0.20126	0.0772	0.07489	0.05161
949	0.2769	0.27449	0.53509	0.64335	0.64217	0.73048			949	0.50739	0.25759	0.1996	0.07784	0.08093	0.04361
948	0.27949	0.281	0.52228	0.63466	0.65652	0.75157			948	0.50716	0.24744	0.19967	0.07813	0.07107	0.05407
947	0.29002	0.27814	0.52066	0.6207	0.66268	0.70977			947	0.50378	0.2623	0.19088	0.07303	0.06922	0.05303
946	0.27628	0.27737	0.52095	0.64532	0.64835	0.75973			946	0.50333	0.25027	0.1972	0.07568	0.07198	0.05056
945	0.27042	0.27753	0.50103	0.63417	0.6235	0.71734			945	0.48528	0.243	0.20569	0.06588	0.07452	0.04388
944	0.2835	0.27635	0.50788	0.62626	0.62767	0.73526			944	0.5002	0.25887	0.19925	0.07514	0.07296	0.04887
943	0.28766	0.27606	0.52372	0.609	0.64081	0.7207			943	0.50722	0.25161	0.18995	0.08194	0.06639	0.04426
942	0.27355	0.27144	0.51524	0.60777	0.63767	0.73941			942	0.5006	0.25468	0.20049	0.07232	0.06964	0.05167
941	0.2756	0.27319	0.51054	0.61991	0.63186	0.74608			941	0.50047	0.25022	0.19259	0.07879	0.06807	0.04363
940	0.27877	0.2684	0.52513	0.62462	0.64042	0.72364			940	0.50131	0.24208	0.19357	0.07429	0.06877	0.0412
939	0.27654	0.26454	0.51892	0.61096	0.61386	0.71807			939	0.5036	0.24773	0.19772	0.06863	0.06692	0.046
938	0.27711	0.26561	0.52105	0.63039	0.62139	0.7279			938	0.50107	0.25056	0.19638	0.07588	0.06769	0.04845
937	0.2712	0.26143	0.50612	0.60825	0.63826	0.69875			937	0.49177	0.2492	0.19226	0.07175	0.07403	0.04989
936	0.27833	0.27232	0.50402	0.61737	0.62802	0.7515			936	0.50229	0.24569	0.19428	0.07318	0.06695	0.04776
935	0.27217	0.26128	0.50927	0.61385	0.61184	0.70349			935	0.50415	0.24587	0.19052	0.06808	0.06988	0.04794
934	0.28213	0.26251	0.5139	0.62272	0.63661	0.72914			934	0.50193	0.24616	0.19873	0.07468	0.07224	0.04713
933	0.27773	0.26637	0.50917	0.61467	0.61729	0.72385			933	0.50996	0.24132	0.19378	0.06906	0.06941	0.05027
932	0.28143	0.26778	0.51399	0.62439	0.61748	0.72436			932	0.51236	0.24495	0.19059	0.07523	0.06584	0.04791
931	0.27508	0.27155	0.50817	0.61837	0.61827	0.71014			931	0.5132	0.24912	0.20037	0.07147	0.06859	0.04695
930	0.27542	0.26509	0.51036	0.62043	0.61822	0.74301			930	0.50063	0.24061	0.19095	0.06977	0.0697	0.04975
929	0.28152	0.26283	0.51476	0.62037	0.62216	0.73784			929	0.50875	0.24747	0.19484	0.07368	0.06581	0.04513
928	0.27784	0.26233	0.51437	0.62385	0.61894	0.71116			928	0.50932	0.24216	0.19136	0.07223	0.06569	0.04603
927	0.2758	0.26411	0.51226	0.61919	0.62769	0.73862			927	0.50827	0.24085	0.1925	0.0736	0.06621	0.04781
926	0.27891	0.26471	0.51973	0.63277	0.62975	0.73136			926	0.5191	0.24443	0.19053	0.07125	0.06724	0.05111
925	0.27305	0.26733	0.51233	0.62138	0.6172	0.73312			925	0.5143	0.24896	0.19401	0.07106	0.06579	0.0433
924	0.27533	0.26587	0.5154	0.61652	0.63058	0.73715			924	0.51424	0.24349	0.1902	0.07304	0.06316	0.04897
923	0.28036	0.26451	0.51168	0.62312	0.62805	0.72693			923	0.52385	0.24311	0.189	0.07313	0.06567	0.04516
922	0.27999	0.26168	0.52441	0.63008	0.62615	0.74125			922	0.51617	0.24673	0.1898	0.07423	0.06344	0.04923
921	0.27633	0.26971	0.51591	0.62721	0.62958	0.74363			921	0.5163	0.24556	0.1951	0.07209	0.06393	0.04504
920	0.2813	0.25867	0.51825	0.63196	0.63168	0.74656			920	0.52322	0.24708	0.19227	0.07335	0.06291	0.04838
919	0.27458	0.26151	0.5206	0.63099	0.63977	0.74483			919	0.52461	0.24478	0.19051	0.07578	0.06428	0.04844
918	0.27608	0.26085	0.52011	0.62384	0.62942	0.74016			918	0.52131	0.24846	0.19468	0.07296	0.06018	0.04949
917	0.28094	0.26523	0.52323	0.63792	0.63001	0.75986			917	0.52954	0.24924	0.19716	0.07579	0.06574	0.04935
916	0.2793	0.26153	0.52639	0.64069	0.63379	0.7651			916	0.53094	0.24809	0.19303	0.07828	0.06433	0.04702
915	0.28025	0.26334	0.52676	0.63861	0.63569	0.77308			915	0.54088	0.2528	0.19588	0.0708	0.0623	0.04772
914	0.27928	0.26322	0.52938	0.65091	0.63862	0.77165			914	0.5341	0.25302	0.19607	0.0745	0.06415	0.05032
913	0.28216	0.26336	0.53478	0.65595	0.64103	0.77482			913	0.53757	0.25035	0.19338	0.07509	0.06239	0.04816
912	0.2805	0.26248	0.52789	0.64982	0.64652	0.78052			912	0.54179	0.25392	0.19738	0.07437	0.06348	0.04757
911	0.27933	0.26182	0.53349	0.64795	0.6453	0.7837			911	0.54646	0.25571	0.19321	0.07289	0.06485	0.04833
910	0.28519	0.26388	0.53953	0.64883	0.64757	0.77853			910	0.54139	0.25487	0.19833	0.07357	0.06489	0.04796
909	0.2812	0.26503	0.53776	0.65534	0.64044	0.78178			909	0.55079	0.25533	0.1971	0.07576	0.06241	0.05014
908	0.28376	0.26701	0.54166	0.65879	0.64908	0.78911			908	0.54755	0.25308	0.19712	0.07571	0.06336	0.04766
907	0.28326	0.26516	0.5371	0.65986	0.65359	0.79758			907	0.55499	0.2561	0.19622	0.07493	0.06108	0.04813
906	0.28329	0.26854	0.544	0.65669	0.65807	0.79406			906	0.55383	0.25635	0.1985	0.07482	0.06256	0.0451
905	0.28423	0.26647	0.54742	0.66705	0.64693	0.79992			905	0.5578	0.25696	0.19632	0.07667	0.06342	0.04769
904	0.28151	0.26875	0.54807	0.66378	0.65782	0.79975			904	0.55693	0.25654	0.19689	0.07499	0.06263	0.04627
903	0.28247	0.26588	0.5495	0.66737	0.66319	0.80518			903	0.56298	0.25919	0.19862	0.07474	0.06473	0.04746
902	0.28055	0.26659	0.55172	0.67134	0.66354	0.80854			902	0.56577	0.25819	0.19915	0.07595	0.06215	0.04813
901	0.28653	0.26477	0.55783	0.67171	0.6633	0.81525			901	0.56873	0.25858	0.2021	0.07438	0.06347	0.04666
900	0.28137	0.26769	0.55355	0.67634	0.66742	0.81596			900	0.57103	0.26147	0.19966	0.0747	0.06113	0.04672
899	0.28278	0.26733	0.55883	0.67966	0.67285	0.81407			899	0.57192	0.26221	0.19966	0.07416	0.06413	0.04673
898	0.2822	0.2677	0.55765	0.68259	0.67121	0.82204			898	0.5772	0.26118	0.2009	0.07437	0.06229	0.04772
897	0.28274	0.26951	0.56395	0.68887	0.68163	0.83187			897	0.57919	0.26435	0.2009	0.07381	0.0622	0.04532
896	0.28228	0.27187	0.56551	0.68615	0.67899	0.83553			896	0.58047	0.26351	0.20127	0.07641	0.06309	0.04702
895	0.27997	0.26966	0.56797	0.69082	0.68141	0.83782			895	0.58367	0.26526	0.20263	0.07412	0.0623	0.04523
894	0.28244	0.27034	0.57023	0.69288	0.68671	0.84288			894	0.58791	0.26673	0.20123	0.0753	0.06221	0.04746
893	0.28203	0.27141	0.57548	0.69431	0.68984	0.85126			893	0.58807	0.26732	0.20107	0.07407	0.06197	0.04699
892	0.28297	0.27182	0.57672	0.70024	0.69348	0.85178			892	0.59328	0.26945	0.20228	0.07366	0.06248	0.04632
891	0.28094	0.27144	0.58231	0.70665	0.69479	0.85675			891	0.59939	0.26921	0.20343	0.07391	0.06208	0.04644
890	0.28255	0.2736	0.58307	0.70726	0.70064	0.85872			890	0.60066	0.27168	0.2053	0.0759	0.06273	0.04594
889	0.28477	0.2738	0.58423	0.7087	0.70268	0.86456			889	0.60447	0.27119	0.20376	0.07557	0.06255	0.0459
888	0.28185	0.27616	0.5891	0.71546	0.7061	0.87262			888	0.60642	0.27263	0.2048	0.07636	0.06301	0.04596
887	0.28157	0.27517	0.59058	0.71798	0.71342	0.87861			887	0.60819	0.2734	0.20385	0.07599	0.0626	0.04605
886	0.28315	0.27759	0.59378	0.72208	0.71532	0.87897			886	0.61382	0.27427	0.20702	0.07654	0.06319	0.04642
885	0.28227	0.27701	0.5974	0.72541	0.71797	0.88989			885	0.61726	0.27737	0.20739	0.07673	0.06376	0.04691
884	0.28304	0.27812	0.60138	0.7289	0.72336	0.89346			884	0.62082	0.27823	0.20939	0.07759	0.06383	0.0461
883	0.28177	0.27982	0.60465	0.73743	0.72854	0.89883			883	0.6257	0.27987	0.21069	0.07807	0.06418	0.04678
882	0.28119	0.27998	0.60921	0.73864	0.73276	0.90408			882	0.62748	0.28036	0.21114	0.07662	0.06495	0.04591
881	0.28122	0.28055	0.61307	0.7421	0.73696	0.90866			881	0.6313	0.28164	0.21115	0.07791	0.06489	0.04704
880	0.28233	0.28267	0.61537	0.74562	0.74101	0.91717			880	0.63327	0.28296	0.21108	0.07733	0.06588	0.04759
879	0.28343	0.2828	0.61931	0.75092	0.74477	0.92046			879	0.63723	0.28468	0.21271	0.07864	0.06647	0.04777
878	0.28295	0.28503	0.62289	0.75566	0.75085	0.92692			878	0.64016	0.28518	0.21329	0.07873	0.06618	0.04774
877	0.28286	0.28593	0.62666	0.75874	0.7557	0.93299			877	0.64524	0.28712	0.21464	0.07927	0.06672	0.04804
876	0.28281	0.28755	0.63037	0.76306	0.75935	0.93947			876	0.64842	0.28876	0.21559	0.08057	0.06751	0.04848
875	0.28466	0.28851	0.63381	0.76765	0.76486	0.94649			875	0.65126	0.29053	0.21665	0.08015	0.06747	0.049
874	0.28366	0.29011	0.63842	0.77303	0.76876	0.95037			874	0.65475	0.2919	0.21718	0.08099	0.06836	0.0485
873	0.28585	0.29158	0.64224	0.77635	0.77428	0.95727			873	0.65929	0.29366	0.21878	0.08103	0.06825	0.04937
872	0.28485	0.29386	0.64701	0.78137	0.77866	0.96463			872	0.66249	0.2948	0.21966	0.08216	0.06907	0.04988
871	0.2862	0.2953	0.65199	0.78704	0.78431	0.97076			871	0.66488	0.29616	0.22118	0.08321	0.0703	0.05036
870	0.28676	0.2963	0.65487	0.79208	0.7903	0.97778			870	0.6695	0.29852	0.22216	0.08293	0.07139	0.05068
869	0.28651	0.29787	0.6588	0.79717	0.79611	0.98266			869	0.67281	0.29937	0.22319	0.08414	0.07189	0.05109
868	0.28719	0.29884	0.66346	0.80084	0.79979	0.99102			868	0.67709	0.30135	0.22436	0.08515	0.07245	0.05218
867	0.28802	0.30116	0.66815	0.80533	0.80573	0.99627			867	0.6809	0.30261	0.22542	0.08581	0.07355	0.05228
866	0.28861	0.30248	0.67253	0.81067	0.81179	1.00301			866	0.68486	0.30508	0.22731	0.08682	0.07415	0.05312
865	0.28937	0.30468	0.67631	0.81476	0.81671	1.00902			865	0.68799	0.30635	0.22856	0.08739	0.0756	0.0545
864	0.29005	0.30618	0.68134	0.8214	0.82344	1.01697			864	0.69112	0.30869	0.22978	0.08854	0.07643	0.05438
863	0.2907	0.30821	0.68626	0.82569	0.82857	1.02326			863	0.69525	0.31056	0.23128	0.0896	0.07724	0.0552
862	0.29149	0.30999	0.69044	0.83061	0.83439	1.03118			862	0.69837	0.31168	0.2329	0.0903	0.07832	0.05612
861	0.29256	0.31246	0.69537	0.83687	0.84102	1.03773			861	0.70273	0.31384	0.23379	0.09094	0.07929	0.05695
860	0.29344	0.31391	0.69999	0.84253	0.84665	1.04453			860	0.70579	0.31567	0.23527	0.09186	0.08021	0.05764
859	0.294	0.31649	0.70473	0.84657	0.85205	1.05129			859	0.70949	0.31725	0.23724	0.09336	0.08163	0.05836
858	0.29499	0.31857	0.70936	0.85191	0.85749	1.05849			858	0.71321	0.31949	0.23876	0.09396	0.08223	0.05907
857	0.29666	0.32021	0.71447	0.85768	0.86425	1.06604			857	0.71644	0.32105	0.23932	0.09512	0.08323	0.05974
856	0.29746	0.32244	0.71869	0.86218	0.86981	1.07283			856	0.71971	0.32292	0.24153	0.09619	0.08429	0.06072
855	0.29857	0.325	0.7242	0.86855	0.87565	1.07931			855	0.72417	0.32439	0.2431	0.09748	0.0849	0.06163
854	0.29988	0.32716	0.72827	0.87387	0.88128	1.08613			854	0.72731	0.3267	0.24453	0.09844	0.08608	0.06239
853	0.30095	0.32917	0.73452	0.87888	0.88779	1.09512			853	0.73063	0.32881	0.24624	0.09964	0.08724	0.0633
852	0.30189	0.33126	0.73863	0.88474	0.8938	1.10148			852	0.73421	0.33049	0.24759	0.1002	0.08815	0.06406
851	0.3031	0.3335	0.74355	0.89015	0.90006	1.10954			851	0.73776	0.33212	0.24888	0.10139	0.08956	0.06529
850	0.30405	0.33549	0.74819	0.89482	0.90555	1.11637			850	0.74062	0.33391	0.25077	0.10283	0.09062	0.06532
849	0.30523	0.33815	0.75357	0.90096	0.91172	1.1225			849	0.7451	0.33589	0.25237	0.10377	0.09158	0.06633
848	0.30662	0.34048	0.75835	0.90592	0.91743	1.13109			848	0.74803	0.33794	0.25365	0.10482	0.09258	0.06719
847	0.30799	0.3427	0.7634	0.91177	0.92363	1.13759			847	0.75093	0.33966	0.25545	0.10603	0.09412	0.06833
846	0.30951	0.34493	0.76829	0.9168	0.92965	1.14406			846	0.75473	0.34141	0.25687	0.10721	0.09483	0.06913
845	0.31027	0.34706	0.77298	0.92188	0.93513	1.15085			845	0.75788	0.34295	0.25769	0.10782	0.09579	0.06962
844	0.31165	0.34905	0.77791	0.92723	0.94177	1.15963			844	0.76108	0.34469	0.25954	0.10878	0.09669	0.07039
843	0.31333	0.35206	0.78288	0.93331	0.94826	1.16677			843	0.76466	0.34624	0.26093	0.1096	0.09778	0.07113
842	0.31355	0.35315	0.78779	0.93894	0.95372	1.17395			842	0.76693	0.34775	0.26243	0.11079	0.09877	0.07222
841	0.31532	0.35587	0.79262	0.94379	0.96024	1.18123			841	0.76988	0.34906	0.26399	0.11189	0.09984	0.07272
840	0.31628	0.35761	0.79747	0.94902	0.96574	1.18768			840	0.77347	0.35137	0.26508	0.11257	0.10051	0.07349
839	0.31707	0.35999	0.80209	0.95387	0.97233	1.19507			839	0.77631	0.35246	0.26585	0.11309	0.10137	0.07374
838	0.3184	0.36169	0.8065	0.95879	0.97756	1.20187			838	0.7789	0.35393	0.26704	0.11398	0.1023	0.07496
837	0.31929	0.36398	0.81077	0.9644	0.9831	1.20862			837	0.78195	0.35528	0.26855	0.1153	0.10328	0.07558
836	0.3203	0.36563	0.81473	0.96885	0.98883	1.2154			836	0.78454	0.35671	0.2698	0.11568	0.10386	0.07601
835	0.32122	0.3673	0.81942	0.97428	0.99488	1.22258			835	0.78706	0.35746	0.27036	0.11642	0.10462	0.0766
834	0.3223	0.36901	0.82399	0.98002	1.00079	1.22932			834	0.78931	0.35911	0.27172	0.11701	0.10522	0.07704
833	0.32364	0.3712	0.82867	0.98448	1.00657	1.23654			833	0.79204	0.36044	0.27291	0.11802	0.10583	0.0776
832	0.32428	0.37286	0.83301	0.98963	1.0124	1.24365			832	0.79435	0.36146	0.27374	0.11858	0.10623	0.07797
831	0.32535	0.37397	0.83775	0.99433	1.01757	1.25105			831	0.79713	0.36238	0.27515	0.11958	0.10694	0.07881
830	0.3259	0.37573	0.84191	0.99934	1.02338	1.25751			830	0.79926	0.36393	0.27598	0.11987	0.108	0.07944
829	0.32629	0.37766	0.8467	1.00391	1.0294	1.26493			829	0.80154	0.3649	0.27696	0.12066	0.10808	0.07945
828	0.32699	0.37897	0.85099	1.00877	1.03417	1.2706			828	0.80381	0.36639	0.27738	0.12109	0.10858	0.0802
827	0.32833	0.38025	0.85475	1.01345	1.03958	1.27715			827	0.80573	0.36727	0.27857	0.12142	0.10875	0.08042
826	0.32895	0.38163	0.85898	1.01724	1.04504	1.28369			826	0.80748	0.36756	0.27908	0.1221	0.10924	0.08072
825	0.32939	0.38314	0.86281	1.02219	1.05036	1.29053			825	0.8096	0.36897	0.27993	0.12246	0.10975	0.08103
824	0.33059	0.38422	0.86683	1.02681	1.05572	1.29661			824	0.81183	0.36964	0.28068	0.12303	0.11014	0.08146
823	0.33097	0.3859	0.87143	1.03118	1.06121	1.30345			823	0.81382	0.3707	0.28134	0.12334	0.11069	0.08185
822	0.33155	0.38713	0.87548	1.03618	1.06695	1.3096			822	0.81565	0.37179	0.28216	0.12388	0.11135	0.08209
821	0.33198	0.38825	0.87957	1.04091	1.07197	1.31624			821	0.81791	0.3723	0.28345	0.12472	0.11145	0.08278
820	0.33244	0.38975	0.88368	1.0451	1.07764	1.32301			820	0.81919	0.37331	0.28361	0.12487	0.11168	0.08298
819	0.33331	0.39134	0.8876	1.04964	1.08297	1.32905			819	0.821	0.37432	0.28466	0.12538	0.11225	0.08386
818	0.33411	0.39241	0.89156	1.05429	1.08691	1.33509			818	0.82248	0.37466	0.28439	0.12579	0.11324	0.08335
817	0.33432	0.39323	0.8949	1.05808	1.09262	1.34107			817	0.82465	0.37585	0.28622	0.12593	0.11277	0.08401
816	0.33497	0.39465	0.89875	1.06248	1.0973	1.34723			816	0.82569	0.37638	0.28635	0.12637	0.11338	0.08403
815	0.335	0.39577	0.90258	1.06592	1.1023	1.35349			815	0.82726	0.37697	0.28711	0.12707	0.11377	0.08427
814	0.33582	0.39671	0.90635	1.07097	1.10766	1.35912			814	0.829	0.37769	0.28743	0.12708	0.11391	0.08451
813	0.33619	0.39865	0.91007	1.07467	1.1122	1.36544			813	0.83038	0.37853	0.2883	0.12747	0.1145	0.08462
812	0.33662	0.39881	0.91335	1.07952	1.11772	1.37165			812	0.83202	0.37916	0.28892	0.12788	0.11453	0.08498
811	0.33718	0.40037	0.91765	1.08363	1.12263	1.37843			811	0.83364	0.37969	0.28911	0.12802	0.11495	0.085
810	0.33725	0.40141	0.9214	1.08782	1.12739	1.38335			810	0.83528	0.38038	0.29013	0.12862	0.11536	0.08582
809	0.33785	0.40262	0.92468	1.09193	1.13248	1.39			809	0.83639	0.3811	0.29032	0.12852	0.11554	0.08512
808	0.33828	0.4032	0.92846	1.09549	1.13693	1.3953			808	0.83794	0.38166	0.29093	0.12895	0.11549	0.08599
807	0.33866	0.40417	0.93174	1.09956	1.14166	1.40034			807	0.8393	0.38204	0.29139	0.12911	0.11609	0.08608
806	0.33924	0.40527	0.93483	1.10306	1.14645	1.40651			806	0.84058	0.38298	0.292	0.12972	0.11641	0.08629
805	0.33929	0.40598	0.93822	1.10709	1.15012	1.41135			805	0.84168	0.38365	0.29214	0.12971	0.11631	0.08623
804	0.33943	0.40674	0.94231	1.1113	1.15543	1.41724			804	0.84308	0.38407	0.29286	0.13002	0.1168	0.08635
803	0.34001	0.40809	0.94501	1.11485	1.15984	1.42332			803	0.8447	0.38495	0.29298	0.13015	0.11682	0.08675
802	0.34056	0.4086	0.94874	1.1187	1.16527	1.42931			802	0.84589	0.38529	0.29325	0.13024	0.11696	0.08673
801	0.34049	0.40927	0.95179	1.12302	1.1698	1.43475			801	0.84771	0.38572	0.29408	0.13088	0.11733	0.08704
800	0.34092	0.41059	0.9557	1.12697	1.1743	1.4402			800	0.84879	0.38669	0.29406	0.13062	0.11771	0.0869
799	0.34155	0.41106	0.95844	1.13009	1.17816	1.44501			799	0.84988	0.38689	0.29447	0.13124	0.11756	0.08707
798	0.34138	0.41218	0.96167	1.13408	1.1827	1.45066			798	0.85146	0.38805	0.29452	0.13129	0.1179	0.08737
797	0.34218	0.41235	0.9647	1.13817	1.18673	1.4551			797	0.85258	0.38776	0.2955	0.1313	0.11796	0.08726
796	0.34184	0.41342	0.96799	1.14075	1.19112	1.46137			796	0.85406	0.38868	0.29579	0.13166	0.11819	0.08732
795	0.34241	0.41378	0.97055	1.14494	1.19572	1.46624			795	0.8549	0.38945	0.2959	0.13171	0.11817	0.08761
794	0.34309	0.41467	0.97437	1.14822	1.19961	1.47149			794	0.85666	0.38981	0.29641	0.13221	0.11856	0.08747
793	0.34199	0.4151	0.97712	1.15186	1.20412	1.47618			793	0.85809	0.39066	0.29637	0.13199	0.11831	0.08768
792	0.34321	0.41572	0.97999	1.15539	1.20854	1.482			792	0.85955	0.3908	0.29697	0.13189	0.1184	0.08748
791	0.34346	0.41644	0.98336	1.15966	1.21247	1.48746			791	0.86065	0.39201	0.29725	0.13242	0.11877	0.08778
790	0.34383	0.41665	0.98607	1.16276	1.2172	1.49223			790	0.8622	0.39213	0.29717	0.13206	0.11845	0.0875
789	0.34386	0.41787	0.98901	1.16618	1.22145	1.49686			789	0.86337	0.39306	0.29768	0.13275	0.11896	0.08785
788	0.34434	0.41786	0.99164	1.16998	1.22516	1.50259			788	0.86518	0.39333	0.29757	0.13213	0.11855	0.08739
787	0.34411	0.41856	0.99473	1.17272	1.22888	1.50579			787	0.86679	0.39389	0.2981	0.1326	0.11886	0.0878
786	0.34401	0.41883	0.99725	1.17668	1.23253	1.51115			786	0.86768	0.39444	0.29783	0.13276	0.11896	0.08795
785	0.34463	0.41944	1.00032	1.1795	1.23705	1.51591			785	0.86972	0.39504	0.29846	0.13271	0.11902	0.08781
784	0.34472	0.41942	1.00255	1.18369	1.24091	1.52091			784	0.871	0.39586	0.29823	0.13277	0.11903	0.08777
783	0.3452	0.41982	1.00575	1.18633	1.24494	1.52635			783	0.87241	0.39629	0.29863	0.13265	0.11881	0.08771
782	0.34465	0.42039	1.00884	1.18982	1.24895	1.53059			782	0.87422	0.39689	0.29911	0.13283	0.11906	0.08791
781	0.34525	0.42049	1.01117	1.19363	1.25353	1.53456			781	0.87563	0.39799	0.2994	0.13268	0.11879	0.08755
780	0.34483	0.42095	1.01481	1.19664	1.25681	1.54034			780	0.87751	0.39844	0.29934	0.13291	0.1188	0.08783
779	0.3455	0.4208	1.01676	1.19973	1.26079	1.54515			779	0.87912	0.39953	0.29894	0.13265	0.11899	0.08731
778	0.34521	0.42135	1.01938	1.20307	1.26481	1.54968			778	0.88113	0.39975	0.29983	0.13246	0.11859	0.08747
777	0.34587	0.42116	1.02181	1.20598	1.2681	1.554			777	0.88267	0.40079	0.29936	0.13267	0.11884	0.08749
776	0.34525	0.42172	1.02463	1.20919	1.27178	1.55808			776	0.88491	0.40108	0.29977	0.13226	0.11841	0.08727
775	0.34579	0.42127	1.02687	1.21268	1.27564	1.56238			775	0.8866	0.40197	0.29953	0.13275	0.11885	0.08731
774	0.34565	0.42218	1.02965	1.21546	1.27963	1.56816			774	0.88862	0.40294	0.2996	0.13216	0.11823	0.08694
773	0.34583	0.42136	1.03252	1.21934	1.28355	1.57245			773	0.8909	0.40361	0.29984	0.13238	0.11827	0.08678
772	0.34545	0.42179	1.03497	1.22236	1.2877	1.57713			772	0.89296	0.40456	0.29991	0.13239	0.11834	0.08699
771	0.34573	0.42204	1.03779	1.22582	1.29102	1.58231			771	0.89534	0.40545	0.29987	0.1322	0.11789	0.08668
770	0.34581	0.42171	1.04035	1.22864	1.29521	1.58614			770	0.8979	0.40631	0.29966	0.13237	0.1178	0.08637
769	0.34559	0.42181	1.04277	1.23222	1.29907	1.5902			769	0.90021	0.40742	0.3001	0.13195	0.11808	0.08668
768	0.346	0.42163	1.04568	1.23532	1.30238	1.59559			768	0.90281	0.40811	0.30038	0.13168	0.11739	0.08613
767	0.3455	0.42144	1.04748	1.23857	1.30613	1.59975			767	0.9048	0.40938	0.29999	0.13181	0.11744	0.0865
766	0.34559	0.42183	1.05037	1.24155	1.30966	1.60406			766	0.90793	0.41014	0.2999	0.13135	0.11759	0.08577
765	0.34576	0.42106	1.05246	1.24472	1.3139	1.60914			765	0.91004	0.411	0.30019	0.13121	0.11709	0.08583
764	0.34525	0.42135	1.05519	1.24801	1.31759	1.61251			764	0.91286	0.41239	0.29998	0.13135	0.11705	0.08575
763	0.34561	0.42051	1.05773	1.25152	1.32122	1.61821			763	0.916	0.4133	0.3002	0.13097	0.11662	0.08525
762	0.34563	0.42088	1.0601	1.25435	1.32526	1.62289			762	0.91878	0.41461	0.30011	0.13113	0.11621	0.08497
761	0.3454	0.42026	1.06286	1.25796	1.32973	1.62682			761	0.92222	0.41604	0.30004	0.13069	0.11617	0.08496
760	0.34507	0.41999	1.06606	1.26224	1.33302	1.63308			760	0.92597	0.41707	0.30011	0.13031	0.11573	0.08481
759	0.34447	0.41963	1.06518	1.26225	1.3339	1.63139			759	0.92638	0.41715	0.29972	0.13004	0.11558	0.08427
758	0.34427	0.41933	1.0688	1.26688	1.33904	1.6366			758	0.93112	0.41884	0.29982	0.1296	0.11526	0.08404
757	0.34454	0.41865	1.07067	1.26994	1.34272	1.64194			757	0.93368	0.41988	0.29946	0.12972	0.11484	0.08368
756	0.34394	0.41821	1.07344	1.27228	1.34667	1.64545			756	0.93767	0.42128	0.29962	0.12906	0.11452	0.08355
755	0.34394	0.41833	1.07558	1.27586	1.34948	1.65027			755	0.9413	0.42312	0.29993	0.12946	0.11463	0.08291
754	0.34371	0.41732	1.07795	1.2797	1.35445	1.65554			754	0.94495	0.42408	0.29907	0.12843	0.11393	0.083
753	0.34294	0.41732	1.08089	1.28202	1.35807	1.65964			753	0.94883	0.42575	0.29995	0.12862	0.11369	0.08249
752	0.34324	0.4162	1.08284	1.28629	1.36254	1.66457			752	0.95275	0.42745	0.29937	0.12829	0.11333	0.08239
751	0.34255	0.41622	1.0858	1.28977	1.367	1.66991			751	0.95704	0.42863	0.29953	0.12785	0.11332	0.08189
750	0.34303	0.41504	1.08778	1.29267	1.36975	1.67341			750	0.96119	0.4305	0.2994	0.12744	0.11257	0.08188
749	0.34256	0.4149	1.08989	1.29572	1.37452	1.678			749	0.96477	0.43206	0.29971	0.12752	0.11242	0.08169
748	0.34248	0.41425	1.09217	1.29915	1.3777	1.68144			748	0.96916	0.43333	0.29935	0.12695	0.11171	0.08092
747	0.34253	0.41361	1.09413	1.30197	1.38085	1.68454			747	0.97317	0.43523	0.29929	0.12682	0.11142	0.08083
746	0.34199	0.4128	1.09595	1.30513	1.3851	1.68937			746	0.97738	0.43693	0.29945	0.12649	0.11118	0.08038
745	0.34158	0.4122	1.09838	1.30785	1.38928	1.69286			745	0.98212	0.43909	0.29973	0.12617	0.11083	0.08047
744	0.34219	0.41231	1.10199	1.31265	1.39318	1.69732			744	0.98741	0.44096	0.29967	0.12659	0.11117	0.08007
743	0.34165	0.4115	1.10476	1.31556	1.39699	1.70257			743	0.99231	0.44342	0.29991	0.12603	0.1106	0.08033
742	0.3424	0.41108	1.10812	1.31985	1.40191	1.70844			742	0.99875	0.44549	0.30041	0.12633	0.1106	0.08
741	0.34156	0.41066	1.11146	1.32423	1.40727	1.71351			741	1.00428	0.44793	0.3004	0.12599	0.11013	0.07991
740	0.34237	0.40955	1.11512	1.32828	1.412	1.71964			740	1.00998	0.45038	0.30074	0.12592	0.10999	0.07954
739	0.34175	0.40961	1.1185	1.33243	1.41712	1.72642			739	1.01627	0.45253	0.30078	0.12572	0.10974	0.0794
738	0.34179	0.4085	1.12159	1.3371	1.42188	1.73129			738	1.02198	0.45487	0.30113	0.12561	0.10917	0.07918
737	0.3418	0.40773	1.12449	1.34039	1.42634	1.73788			737	1.0274	0.45699	0.3013	0.12551	0.10891	0.07887
736	0.34183	0.40735	1.12746	1.34479	1.43117	1.74367			736	1.03352	0.45948	0.30131	0.12511	0.10851	0.07871
735	0.34134	0.40633	1.13022	1.34799	1.43619	1.74824			735	1.03863	0.46165	0.30154	0.12458	0.10814	0.07797
734	0.34078	0.405	1.13333	1.35274	1.44119	1.75485			734	1.04522	0.46378	0.30118	0.12456	0.1072	0.07805
733	0.34086	0.404	1.13635	1.35604	1.44538	1.76019			733	1.05093	0.46681	0.30132	0.12385	0.10678	0.07718
732	0.34029	0.40338	1.13983	1.36071	1.45101	1.76661			732	1.05783	0.46867	0.30166	0.1238	0.10653	0.07707
731	0.34047	0.40193	1.14333	1.36525	1.45626	1.77374			731	1.06475	0.47152	0.3015	0.12341	0.10563	0.07693
730	0.3398	0.40136	1.14592	1.3697	1.4614	1.77727			730	1.07091	0.47423	0.30182	0.12321	0.10526	0.07644
729	0.33987	0.40001	1.14952	1.37369	1.46686	1.78366			729	1.07748	0.47639	0.30221	0.12286	0.10483	0.07619
728	0.33928	0.39951	1.15218	1.37814	1.47128	1.78945			728	1.08389	0.4793	0.30206	0.12254	0.10422	0.07558
727	0.33859	0.39801	1.15583	1.38185	1.47643	1.79575			727	1.09045	0.48125	0.30244	0.12253	0.10378	0.07552
726	0.33927	0.39757	1.15864	1.3863	1.48156	1.80137			726	1.0968	0.4844	0.30233	0.12188	0.10324	0.07496
725	0.33894	0.39625	1.16205	1.39024	1.48742	1.80624			725	1.1037	0.48662	0.30267	0.12193	0.10262	0.0749
724	0.3384	0.39568	1.16527	1.39529	1.49263	1.81257			724	1.10985	0.48984	0.30261	0.12138	0.10215	0.07424
723	0.33843	0.39417	1.16935	1.39985	1.49799	1.81997			723	1.11753	0.49213	0.30287	0.12135	0.10128	0.07417
722	0.33781	0.39361	1.17247	1.4051	1.50429	1.8258			722	1.12422	0.4952	0.30297	0.12052	0.10106	0.07361
721	0.33801	0.39199	1.17616	1.40921	1.50899	1.83323			721	1.13175	0.49827	0.30332	0.1205	0.10081	0.07335
720	0.33742	0.39152	1.1801	1.4131	1.51553	1.8383			720	1.13856	0.5011	0.30328	0.12002	0.09981	0.07278
719	0.33732	0.39001	1.18391	1.41795	1.52057	1.84578			719	1.14572	0.50333	0.30372	0.11999	0.09977	0.07268
718	0.33696	0.38928	1.18709	1.4234	1.52617	1.85069			718	1.15245	0.50646	0.30353	0.11946	0.09879	0.07208
717	0.33676	0.3886	1.19068	1.42774	1.53157	1.85794			717	1.15958	0.50862	0.30402	0.11919	0.09867	0.07215
716	0.33639	0.38712	1.19383	1.43217	1.53706	1.86397			716	1.16618	0.51191	0.30405	0.11878	0.09783	0.07124
715	0.33627	0.38633	1.19806	1.43677	1.54309	1.86968			715	1.17327	0.51419	0.30431	0.11915	0.09756	0.07132
714	0.33575	0.38494	1.20147	1.44216	1.54923	1.87666			714	1.17938	0.51731	0.3045	0.11818	0.09676	0.07078
713	0.33564	0.38424	1.20571	1.44681	1.55597	1.88288			713	1.18666	0.51986	0.30509	0.1182	0.09649	0.07064
712	0.33559	0.38295	1.20914	1.45209	1.56088	1.89144			712	1.19426	0.52304	0.30514	0.11752	0.09564	0.0699
711	0.33477	0.38186	1.21337	1.45727	1.56793	1.89681			711	1.20082	0.52567	0.30465	0.11742	0.09536	0.06959
710	0.33494	0.38078	1.2172	1.46223	1.57395	1.90428			710	1.20879	0.52869	0.30533	0.11705	0.0947	0.06915
709	0.33473	0.37994	1.22119	1.467	1.58038	1.90978			709	1.21501	0.53146	0.30504	0.11681	0.09411	0.06903
708	0.33427	0.37898	1.2254	1.47166	1.58604	1.91834			708	1.22178	0.53375	0.3056	0.11658	0.09384	0.06838
707	0.3342	0.37743	1.22865	1.47744	1.59231	1.92153			707	1.22789	0.53651	0.30558	0.11569	0.09313	0.06824
706	0.3337	0.37683	1.23289	1.48144	1.59772	1.93051			706	1.23441	0.53891	0.30601	0.11579	0.09282	0.06788
705	0.33382	0.37599	1.23649	1.48693	1.60367	1.9362			705	1.24093	0.54177	0.30619	0.11519	0.09187	0.06709
704	0.33325	0.37448	1.24078	1.49163	1.6104	1.94404			704	1.2472	0.54425	0.30602	0.11529	0.09168	0.06719
703	0.33303	0.37379	1.24495	1.49716	1.61711	1.95181			703	1.25407	0.54695	0.3065	0.11479	0.09086	0.06648
702	0.33315	0.3723	1.24899	1.50273	1.62323	1.95752			702	1.26036	0.54965	0.30635	0.11453	0.09071	0.06619
701	0.3321	0.37152	1.25355	1.50746	1.63095	1.96462			701	1.26684	0.55174	0.30698	0.11455	0.09012	0.0661
700	0.33247	0.37052	1.25745	1.51347	1.63649	1.97195			700	1.27299	0.55459	0.30687	0.11371	0.08928	0.06504
699	0.33163	0.36903	1.26142	1.51899	1.64324	1.98017			699	1.27781	0.55658	0.30702	0.1138	0.08911	0.06521
698	0.33179	0.3686	1.26594	1.52342	1.64864	1.98484			698	1.28461	0.55912	0.30742	0.11319	0.08821	0.06459
697	0.33183	0.36757	1.26943	1.52852	1.65583	1.9911			697	1.28955	0.56156	0.30696	0.11298	0.08814	0.06456
696	0.33108	0.36622	1.27386	1.53357	1.662	1.99911			696	1.29491	0.56333	0.30759	0.11285	0.08736	0.06405
695	0.33128	0.36559	1.27785	1.53915	1.66698	2.00534			695	1.30034	0.5659	0.30793	0.11209	0.08679	0.06377
694	0.33067	0.36424	1.28168	1.54404	1.67423	2.01298			694	1.3058	0.5676	0.30743	0.11216	0.08652	0.0635
693	0.33054	0.36371	1.28656	1.54958	1.68064	2.01802			693	1.3119	0.57025	0.30809	0.11146	0.08549	0.06294
692	0.33044	0.36272	1.29048	1.5552	1.68746	2.02546			692	1.31585	0.57221	0.30771	0.11152	0.08544	0.06265
691	0.33018	0.3611	1.29534	1.56046	1.69412	2.03315			691	1.32126	0.57375	0.3083	0.11129	0.08466	0.06197
690	0.32952	0.36054	1.29961	1.56617	1.70014	2.04115			690	1.32584	0.5761	0.30807	0.11064	0.08445	0.0619
689	0.32991	0.35906	1.30273	1.57099	1.70734	2.04522			689	1.33051	0.57781	0.30842	0.11065	0.084	0.06205
688	0.32953	0.35847	1.30811	1.57598	1.71368	2.05257			688	1.33507	0.57937	0.30855	0.11006	0.08315	0.06093
687	0.32891	0.35773	1.31137	1.58131	1.72098	2.05968			687	1.33926	0.58153	0.30836	0.11003	0.08275	0.06105
686	0.3291	0.35669	1.31605	1.58561	1.72527	2.06702			686	1.34274	0.58244	0.30867	0.10982	0.08266	0.06055
685	0.32897	0.35579	1.32031	1.59136	1.73203	2.07153			685	1.34743	0.58484	0.309	0.1091	0.08167	0.06018
684	0.32845	0.35517	1.32442	1.59697	1.73807	2.07828			684	1.35038	0.58622	0.3086	0.10912	0.08168	0.0601
683	0.32846	0.35366	1.32951	1.60166	1.7455	2.08468			683	1.3547	0.58743	0.30903	0.10884	0.08091	0.05946
682	0.3284	0.35318	1.33339	1.60732	1.75128	2.09115			682	1.35895	0.58937	0.30908	0.10835	0.08067	0.05927
681	0.32815	0.35215	1.33791	1.61255	1.75902	2.09455			681	1.36228	0.59085	0.30909	0.10831	0.08053	0.05902
680	0.32755	0.35119	1.34203	1.61837	1.76508	2.10296			680	1.36577	0.59187	0.30952	0.10781	0.07961	0.0584
679	0.32797	0.35078	1.34599	1.62285	1.77054	2.10974			679	1.36922	0.59343	0.30904	0.1075	0.07941	0.0585
678	0.32778	0.35	1.34981	1.62814	1.77714	2.11721			678	1.37156	0.59454	0.30955	0.10761	0.07892	0.05815
677	0.3272	0.34872	1.35445	1.63358	1.7832	2.12297			677	1.37526	0.5958	0.30965	0.10693	0.07805	0.05737
676	0.32744	0.34838	1.35872	1.63823	1.78922	2.12863			676	1.37843	0.59722	0.30958	0.10696	0.07816	0.0575
675	0.32736	0.34772	1.36298	1.64342	1.79594	2.13343			675	1.38052	0.59792	0.30997	0.10677	0.07784	0.05727
674	0.32695	0.34657	1.36716	1.64846	1.80174	2.14132			674	1.38409	0.59924	0.30992	0.10622	0.07707	0.05685
673	0.32698	0.34605	1.37143	1.65252	1.80804	2.14639			673	1.38696	0.60068	0.30963	0.10618	0.07699	0.05685
672	0.32697	0.34527	1.37559	1.65885	1.8147	2.15285			672	1.3897	0.60163	0.31033	0.10604	0.07658	0.05633
671	0.32691	0.34453	1.38032	1.66345	1.82041	2.15929			671	1.39204	0.60284	0.31041	0.10552	0.07585	0.05582
670	0.3263	0.34342	1.38482	1.6696	1.82776	2.16498			670	1.3952	0.60398	0.31016	0.10559	0.07581	0.05597
669	0.32659	0.34298	1.38877	1.67501	1.83407	2.17089			669	1.39752	0.6048	0.31078	0.10535	0.07505	0.05553
668	0.32651	0.34245	1.39343	1.67945	1.83929	2.17601			668	1.40056	0.60626	0.31077	0.10486	0.07504	0.05497
667	0.32629	0.34179	1.39732	1.68426	1.84555	2.18333			667	1.40296	0.60718	0.3105	0.10515	0.07479	0.05499
666	0.32593	0.34089	1.40157	1.6898	1.85035	2.18754			666	1.4056	0.60807	0.31115	0.10485	0.07441	0.05485
665	0.32618	0.34021	1.40567	1.69374	1.85697	2.1961			665	1.40825	0.60937	0.31142	0.10431	0.07361	0.05431
664	0.32601	0.33998	1.41024	1.70056	1.86402	2.19746			664	1.41124	0.61073	0.31161	0.1044	0.07371	0.05432
663	0.32571	0.33849	1.41511	1.70479	1.87085	2.20663			663	1.41364	0.61206	0.31126	0.10417	0.07335	0.05419
662	0.32597	0.33855	1.41942	1.71102	1.87634	2.21032			662	1.41767	0.61291	0.31216	0.10399	0.07285	0.05378
661	0.32596	0.338	1.42389	1.71468	1.88285	2.21661			661	1.42102	0.61482	0.31242	0.10352	0.07289	0.05364
660	0.32587	0.33697	1.4287	1.72159	1.88926	2.2187			660	1.42403	0.61615	0.31226	0.10374	0.07255	0.05351
659	0.32535	0.33651	1.43301	1.72625	1.89463	2.22429			659	1.42683	0.61709	0.3129	0.10369	0.07167	0.05335
658	0.32587	0.33637	1.43777	1.7318	1.90223	2.23195			658	1.43092	0.61879	0.31341	0.10323	0.07194	0.05276
657	0.32596	0.33568	1.442	1.73655	1.90592	2.23818			657	1.4344	0.62046	0.3136	0.10318	0.07175	0.05282
656	0.32571	0.33488	1.44708	1.74221	1.91388	2.24267			656	1.4388	0.62206	0.31377	0.10338	0.07144	0.05279
655	0.32533	0.33451	1.45139	1.74794	1.91978	2.2465			655	1.44231	0.62367	0.31455	0.10307	0.07096	0.0522
654	0.32572	0.33421	1.45676	1.75311	1.92639	2.25145			654	1.44708	0.6259	0.31476	0.10284	0.07061	0.05221
653	0.32583	0.33376	1.46128	1.75947	1.93326	2.25698			653	1.4516	0.62785	0.31534	0.10303	0.07053	0.05215
652	0.32588	0.33288	1.46663	1.76538	1.93973	2.26514			652	1.4566	0.62999	0.31574	0.10301	0.07032	0.05197
651	0.3253	0.33255	1.47149	1.77066	1.94524	2.26562			651	1.46189	0.63195	0.31642	0.10298	0.06964	0.05143
650	0.32582	0.33227	1.47713	1.77772	1.95413	2.27491			650	1.46766	0.63483	0.31671	0.10264	0.06997	0.05154
649	0.32575	0.3318	1.48169	1.78276	1.96026	2.27895			649	1.47304	0.63717	0.3177	0.10266	0.0697	0.05157
648	0.32589	0.33142	1.48684	1.78819	1.96675	2.28725			648	1.47936	0.63985	0.31785	0.10282	0.06957	0.05128
647	0.32504	0.33059	1.49234	1.79416	1.9744	2.29503			647	1.4851	0.64241	0.31886	0.1028	0.0693	0.05112
646	0.32601	0.33045	1.49702	1.8001	1.98022	2.29563			646	1.49192	0.64498	0.31961	0.10291	0.06875	0.05074
645	0.32601	0.33014	1.50289	1.80496	1.98616	2.30112			645	1.4986	0.64839	0.3204	0.10241	0.06899	0.05104
644	0.32606	0.32986	1.50815	1.81313	1.99396	2.30457			644	1.50695	0.65196	0.32076	0.10283	0.06882	0.05079
643	0.32594	0.32927	1.5138	1.81866	2.00127	2.31162			643	1.51503	0.65535	0.32204	0.10305	0.06868	0.05062
642	0.32593	0.32902	1.52004	1.82575	2.00801	2.31718			642	1.52251	0.65901	0.32287	0.10297	0.06816	0.0502
641	0.32613	0.32811	1.52497	1.83208	2.01611	2.3238			641	1.53183	0.66308	0.32374	0.10258	0.06792	0.05038
640	0.32621	0.32829	1.53143	1.83855	2.02369	2.32867			640	1.54137	0.66749	0.32486	0.103	0.06807	0.05041
639	0.32633	0.32784	1.53777	1.84524	2.03088	2.33361			639	1.55048	0.67165	0.32587	0.1034	0.06794	0.05013
638	0.32627	0.3276	1.543	1.85191	2.03909	2.34057			638	1.56036	0.67604	0.32642	0.10325	0.06775	0.0501
637	0.32661	0.32717	1.5496	1.85814	2.04765	2.34284			637	1.56982	0.68055	0.32777	0.10349	0.06761	0.04941
636	0.32658	0.32667	1.5554	1.86552	2.05282	2.35075			636	1.57941	0.6853	0.32888	0.10358	0.06713	0.04991
635	0.3267	0.32652	1.56182	1.87114	2.0595	2.35518			635	1.59216	0.68989	0.33005	0.10321	0.06732	0.04979
634	0.32647	0.32575	1.56804	1.87915	2.06786	2.35994			634	1.60242	0.69586	0.33146	0.10367	0.06727	0.04969
633	0.32669	0.32574	1.57496	1.88704	2.07698	2.36925			633	1.615	0.70159	0.33256	0.10405	0.06706	0.04961
632	0.32713	0.32542	1.58151	1.89319	2.08409	2.37084			632	1.6279	0.70736	0.33371	0.1042	0.06706	0.04948
631	0.32714	0.32498	1.58971	1.90196	2.09378	2.37572			631	1.64109	0.71398	0.33546	0.10424	0.06683	0.04941
630	0.32725	0.32482	1.59537	1.90944	2.10158	2.38317			630	1.65468	0.72018	0.33688	0.10452	0.06659	0.04899
629	0.3274	0.32443	1.60301	1.91742	2.10718	2.38964			629	1.66736	0.72668	0.33823	0.10471	0.06663	0.04916
628	0.32775	0.3242	1.60932	1.92412	2.11757	2.39076			628	1.68073	0.73334	0.33987	0.1049	0.06612	0.04921
627	0.32731	0.32384	1.61538	1.93261	2.12631	2.39478			627	1.69488	0.74011	0.34137	0.10511	0.06653	0.04926
626	0.32791	0.32314	1.62278	1.93901	2.13334	2.40014			626	1.70879	0.74667	0.34277	0.10507	0.06639	0.04913
625	0.32809	0.32315	1.63054	1.94818	2.14158	2.40263			625	1.72417	0.75429	0.34461	0.10558	0.06631	0.04902
624	0.32829	0.32298	1.6382	1.95563	2.15127	2.40837			624	1.73902	0.76223	0.34628	0.10583	0.0662	0.04892
623	0.32843	0.32262	1.64553	1.96387	2.1584	2.41099			623	1.75458	0.77011	0.34825	0.10614	0.06613	0.04878
622	0.32844	0.32235	1.65456	1.97176	2.1672	2.41777			622	1.77131	0.77893	0.34992	0.10641	0.06599	0.04884
621	0.32848	0.32188	1.66181	1.9798	2.1746	2.42548			621	1.78648	0.78764	0.35157	0.10651	0.06596	0.04869
620	0.32876	0.32149	1.66964	1.98922	2.18527	2.42834			620	1.80397	0.79634	0.35368	0.10699	0.06591	0.04849
619	0.32882	0.32116	1.6776	1.99583	2.19282	2.43638			619	1.81959	0.80524	0.35561	0.1072	0.06577	0.04872
618	0.32904	0.32083	1.68623	2.00456	2.20208	2.43471			618	1.83605	0.81392	0.35744	0.10755	0.06565	0.04851
617	0.3292	0.32033	1.69247	2.01375	2.21133	2.43843			617	1.85232	0.82271	0.35942	0.10779	0.06567	0.04858
616	0.3293	0.32017	1.70118	2.02128	2.21688	2.44391			616	1.86771	0.83213	0.36143	0.10805	0.06557	0.04837
615	0.32948	0.31973	1.70945	2.02899	2.22479	2.4485			615	1.88416	0.84173	0.36332	0.10862	0.06566	0.04835
614	0.32962	0.31936	1.71698	2.0372	2.2339	2.45471			614	1.90066	0.85175	0.36561	0.10871	0.06531	0.04825
613	0.32979	0.31879	1.72627	2.04556	2.24161	2.45379			613	1.91844	0.86193	0.36777	0.10905	0.06521	0.04822
612	0.33004	0.31871	1.73339	2.05514	2.24978	2.45736			612	1.93549	0.87292	0.37002	0.10942	0.06529	0.0481
611	0.33001	0.31816	1.74253	2.06162	2.26044	2.45867			611	1.95173	0.88366	0.37243	0.1098	0.06491	0.04794
610	0.33031	0.31775	1.75253	2.07162	2.26441	2.46472			610	1.9689	0.89489	0.37456	0.11055	0.06493	0.04789
609	0.33062	0.31791	1.75995	2.0797	2.27481	2.463			609	1.98472	0.90523	0.3767	0.11053	0.06531	0.04748
608	0.33069	0.3169	1.76852	2.0864	2.28181	2.46759			608	2.00066	0.91588	0.3794	0.11071	0.0648	0.04831
607	0.33091	0.31662	1.77634	2.09523	2.28812	2.46599			607	2.01577	0.92676	0.38122	0.11161	0.06456	0.04764
606	0.33088	0.31643	1.7857	2.10299	2.29824	2.47294			606	2.02861	0.93795	0.38333	0.11149	0.06482	0.04782
605	0.3317	0.31585	1.79222	2.11176	2.30569	2.48113			605	2.0452	0.94898	0.38625	0.11174	0.06436	0.04763
604	0.33123	0.31551	1.80321	2.12209	2.31202	2.4824			604	2.05937	0.96105	0.38765	0.11235	0.06456	0.04759
603	0.33136	0.3149	1.81251	2.12994	2.32236	2.48493			603	2.0743	0.97297	0.39034	0.11239	0.0643	0.04723
602	0.33199	0.31468	1.82076	2.13737	2.33148	2.4898			602	2.08796	0.98531	0.39262	0.11314	0.06413	0.04747
601	0.33219	0.31405	1.8319	2.14861	2.33751	2.49208			601	2.10578	1.00068	0.39608	0.11369	0.06438	0.04747
600	0.33226	0.3145	1.83886	2.1484	2.33763	2.50703			600	2.10864	0.98147	0.40524	0.12745	0.07882	0.06141
599	0.33268	0.31379	1.84568	2.15375	2.34078	2.50897			599	2.1156	0.99595	0.40852	0.12795	0.07891	0.06141
598	0.33265	0.31339	1.84903	2.15577	2.34211	2.50861			598	2.11859	1.00653	0.41016	0.12833	0.07855	0.06109
597	0.33246	0.31254	1.85241	2.15808	2.34425	2.50974			597	2.12224	1.01712	0.41282	0.12849	0.07798	0.06058
596	0.33265	0.31211	1.85764	2.16119	2.34496	2.50923			596	2.12552	1.0272	0.41507	0.12873	0.07791	0.06073
595	0.33268	0.31174	1.86049	2.16371	2.34744	2.50688			595	2.1289	1.03824	0.4172	0.12865	0.07785	0.06032
594	0.33294	0.31102	1.86365	2.16557	2.34708	2.5074			594	2.13171	1.04981	0.41963	0.12901	0.07706	0.06022
593	0.3329	0.31032	1.86668	2.16784	2.34816	2.50553			593	2.13308	1.06029	0.4221	0.12951	0.07726	0.06015
592	0.33305	0.30957	1.87046	2.16766	2.34887	2.50625			592	2.13402	1.07183	0.42457	0.12994	0.07708	0.05998
591	0.33305	0.30874	1.87287	2.16905	2.34839	2.50162			591	2.13442	1.08259	0.42678	0.13007	0.07685	0.05955
590	0.33321	0.30842	1.87348	2.16905	2.34461	2.49901			590	2.13463	1.09363	0.42888	0.13004	0.07609	0.05947
589	0.33324	0.30787	1.87548	2.1702	2.3439	2.49579			589	2.13386	1.10355	0.43125	0.13055	0.0763	0.05934
588	0.33317	0.3073	1.87619	2.16844	2.34284	2.49273			588	2.13377	1.11346	0.4334	0.13076	0.07628	0.05935
587	0.33359	0.30681	1.87735	2.16755	2.34182	2.49056			587	2.13333	1.12365	0.43553	0.1309	0.0758	0.05911
586	0.33405	0.30607	1.87951	2.16735	2.33936	2.48631			586	2.13316	1.13389	0.43789	0.13134	0.07571	0.05894
585	0.33388	0.30593	1.88336	2.16744	2.33974	2.48524			585	2.13594	1.14449	0.44008	0.13163	0.07573	0.05908
584	0.33469	0.30499	1.88873	2.17061	2.34244	2.48876			584	2.14007	1.1557	0.44255	0.13185	0.07533	0.05883
583	0.3347	0.30518	1.8961	2.17657	2.34899	2.49235			583	2.14771	1.16783	0.44542	0.13246	0.0752	0.05873
582	0.33515	0.30401	1.90373	2.1848	2.35567	2.49981			582	2.15444	1.18063	0.4481	0.13315	0.07523	0.05846
581	0.33554	0.30372	1.91241	2.19377	2.36413	2.50658			581	2.16095	1.19239	0.45048	0.13324	0.07487	0.0587
580	0.33572	0.30354	1.91995	2.20218	2.36983	2.51237			580	2.16802	1.20413	0.45297	0.13366	0.07485	0.05796
579	0.33627	0.30247	1.92529	2.20728	2.37813	2.51751			579	2.17382	1.21539	0.45511	0.13382	0.07439	0.0583
578	0.33658	0.30258	1.92962	2.21247	2.38057	2.52202			578	2.17668	1.22601	0.4574	0.1345	0.07429	0.05783
577	0.3365	0.30147	1.93331	2.21627	2.38399	2.52654			577	2.17955	1.23649	0.45948	0.13417	0.07385	0.05782
576	0.33715	0.30105	1.93506	2.21778	2.38641	2.52801			576	2.17973	1.24576	0.46206	0.13411	0.07368	0.05743
575	0.33678	0.30009	1.93815	2.21967	2.38585	2.52671			575	2.18054	1.2561	0.4634	0.13483	0.07355	0.05735
574	0.3373	0.29992	1.93949	2.22048	2.38732	2.52715			574	2.18193	1.26537	0.46581	0.13473	0.07282	0.05718
573	0.33743	0.29877	1.94184	2.22193	2.3877	2.52803			573	2.18159	1.27593	0.46758	0.13493	0.07276	0.05677
572	0.33732	0.29827	1.94203	2.22279	2.38735	2.52439			572	2.18382	1.286	0.46989	0.13495	0.072	0.05715
571	0.33779	0.29721	1.94434	2.22242	2.38793	2.52655			571	2.18444	1.29549	0.47184	0.13529	0.07219	0.05626
570	0.33788	0.29716	1.94689	2.22551	2.3881	2.52824			570	2.18378	1.30533	0.47341	0.13536	0.07136	0.05617
569	0.33831	0.29594	1.94738	2.22523	2.39064	2.52731			569	2.18508	1.31372	0.47561	0.13528	0.07154	0.05581
568	0.33839	0.29523	1.94913	2.22725	2.38938	2.52763			568	2.18604	1.323	0.47708	0.13598	0.07086	0.05558
567	0.33873	0.29461	1.9493	2.22632	2.39042	2.52707			567	2.18648	1.33094	0.47913	0.13544	0.07067	0.05525
566	0.33866	0.29421	1.95007	2.22724	2.39164	2.52745			566	2.18636	1.33946	0.48063	0.13611	0.07016	0.05495
565	0.33903	0.29312	1.95227	2.22793	2.39195	2.52851			565	2.18702	1.34855	0.48248	0.13552	0.06982	0.05458
564	0.33909	0.29288	1.9524	2.22908	2.39263	2.52859			564	2.18827	1.35667	0.48405	0.1363	0.0692	0.05474
563	0.33957	0.29143	1.95342	2.22963	2.39134	2.52719			563	2.18788	1.36532	0.48608	0.13616	0.06904	0.05415
562	0.33968	0.29104	1.95265	2.22867	2.39241	2.52745			562	2.18822	1.37456	0.48795	0.13562	0.06857	0.05383
561	0.34008	0.29051	1.95276	2.22889	2.39143	2.52899			561	2.18862	1.38208	0.48912	0.1364	0.06836	0.05361
560	0.34002	0.28948	1.95334	2.23105	2.39348	2.52987			560	2.1889	1.39015	0.49125	0.13607	0.06776	0.05364
559	0.34074	0.28872	1.95427	2.23189	2.39406	2.52772			559	2.19056	1.39771	0.49261	0.13614	0.06772	0.05269
558	0.34066	0.2884	1.95387	2.22768	2.39276	2.5287			558	2.19011	1.40566	0.49385	0.13635	0.06692	0.05296
557	0.34108	0.28742	1.95252	2.22904	2.3932	2.52863			557	2.18953	1.41205	0.49575	0.13626	0.0667	0.05251
556	0.34148	0.28677	1.9528	2.22972	2.39282	2.53108			556	2.19088	1.41947	0.49636	0.13627	0.06655	0.05238
555	0.34164	0.28645	1.95328	2.22803	2.39301	2.52948			555	2.19075	1.42595	0.4982	0.13649	0.06573	0.0519
554	0.34174	0.28533	1.95143	2.2267	2.39285	2.52844			554	2.19103	1.43298	0.49996	0.13615	0.06533	0.05139
553	0.34254	0.28497	1.9498	2.22726	2.39111	2.52899			553	2.19131	1.43998	0.50127	0.13623	0.06515	0.05132
552	0.34254	0.2843	1.94865	2.22655	2.39163	2.52788			552	2.19188	1.44722	0.50218	0.13665	0.0644	0.051
551	0.34321	0.28358	1.94779	2.22567	2.3913	2.52985			551	2.19191	1.4536	0.50423	0.13633	0.0642	0.05063
550	0.34311	0.28331	1.94713	2.22438	2.39094	2.52681			550	2.19037	1.46047	0.50487	0.1365	0.06376	0.05044
549	0.34345	0.28232	1.94584	2.2231	2.39007	2.52781			549	2.19061	1.4663	0.50659	0.13619	0.06327	0.04991
548	0.34418	0.28199	1.94363	2.22146	2.3899	2.52817			548	2.19264	1.47229	0.50727	0.13642	0.06311	0.04963
547	0.34475	0.28107	1.94159	2.22078	2.39012	2.52747			547	2.19072	1.47706	0.50873	0.13608	0.06253	0.04929
546	0.34446	0.28097	1.93911	2.22006	2.38957	2.52671			546	2.19166	1.48294	0.50945	0.13632	0.06217	0.04923
545	0.34541	0.27994	1.93749	2.21722	2.38722	2.52639			545	2.19075	1.48781	0.51107	0.1359	0.06181	0.04859
544	0.34543	0.27952	1.93462	2.21588	2.38572	2.52666			544	2.19056	1.49377	0.51191	0.13635	0.06102	0.04873
543	0.3461	0.27899	1.93192	2.21289	2.3849	2.52641			543	2.19045	1.49841	0.51279	0.13593	0.06088	0.04814
542	0.34665	0.27803	1.92838	2.21182	2.38291	2.5246			542	2.18976	1.50301	0.51416	0.13587	0.06011	0.04794
541	0.34724	0.27812	1.92514	2.2079	2.38176	2.52356			541	2.19038	1.50952	0.51483	0.13599	0.05976	0.04759
540	0.34723	0.27692	1.9221	2.2058	2.38169	2.52418			540	2.18844	1.51297	0.51612	0.13538	0.0597	0.04662
539	0.34808	0.27687	1.91849	2.20289	2.37839	2.5223			539	2.18846	1.51766	0.51657	0.13577	0.05877	0.04691
538	0.34882	0.27654	1.91507	2.20209	2.3765	2.52176			538	2.1882	1.52179	0.51763	0.1356	0.05858	0.04651
537	0.34929	0.27608	1.9112	2.19752	2.37474	2.51924			537	2.18795	1.52559	0.51827	0.13512	0.05803	0.04591
536	0.34981	0.27505	1.90775	2.19411	2.37343	2.51894			536	2.18577	1.52931	0.51866	0.13537	0.05773	0.04596
535	0.35046	0.27528	1.90253	2.1912	2.37066	2.51746			535	2.18562	1.53214	0.51919	0.13509	0.05743	0.04563
534	0.35034	0.27472	1.89751	2.18595	2.36792	2.51752			534	2.18419	1.53516	0.52018	0.13449	0.05697	0.04534
533	0.3515	0.27394	1.89203	2.18098	2.36585	2.51423			533	2.1827	1.53863	0.52082	0.13492	0.05593	0.04459
532	0.35233	0.27385	1.88708	2.17749	2.36244	2.5124			532	2.18206	1.5425	0.5213	0.13453	0.05613	0.04466
531	0.35279	0.27353	1.88104	2.17348	2.35964	2.51099			531	2.18068	1.54442	0.52131	0.13444	0.05586	0.04449
530	0.35322	0.27318	1.8753	2.16942	2.35593	2.50984			530	2.17926	1.54687	0.52204	0.13418	0.05525	0.04396
529	0.35431	0.27273	1.86954	2.16388	2.35251	2.50646			529	2.17786	1.54922	0.52235	0.13377	0.05485	0.04336
528	0.35508	0.27231	1.86389	2.15875	2.34857	2.50453			528	2.17651	1.55113	0.52272	0.13376	0.05415	0.04339
527	0.35575	0.27233	1.85834	2.15564	2.34618	2.50292			527	2.17452	1.55296	0.52297	0.13382	0.05408	0.04328
526	0.35666	0.27223	1.85294	2.15005	2.34316	2.50021			526	2.17572	1.55439	0.52314	0.13355	0.05352	0.04288
525	0.35742	0.27198	1.84663	2.14498	2.33914	2.49968			525	2.17285	1.55643	0.52306	0.13313	0.05325	0.04235
524	0.35815	0.27191	1.84073	2.13944	2.33481	2.49676			524	2.17194	1.55797	0.52331	0.13305	0.05305	0.04209
523	0.35907	0.27147	1.83422	2.13537	2.33245	2.4963			523	2.17201	1.56046	0.52333	0.13273	0.05258	0.04186
522	0.36007	0.27151	1.82777	2.12856	2.32825	2.49368			522	2.17184	1.56164	0.52343	0.13248	0.05207	0.04164
521	0.36108	0.27135	1.82132	2.1245	2.32592	2.49319			521	2.17141	1.5638	0.52341	0.13233	0.05187	0.04131
520	0.36257	0.27119	1.81509	2.12079	2.32373	2.49377			520	2.17236	1.56543	0.52336	0.13216	0.05155	0.04107
519	0.36326	0.27126	1.80955	2.11461	2.3212	2.49133			519	2.17186	1.56782	0.52366	0.13218	0.05163	0.04125
518	0.36478	0.27125	1.80367	2.11105	2.31828	2.4921			518	2.17339	1.56919	0.52346	0.13175	0.0509	0.04059
517	0.36562	0.27173	1.79789	2.10624	2.31478	2.49158			517	2.17359	1.571	0.52325	0.13178	0.05101	0.04067
516	0.36733	0.27176	1.79181	2.10143	2.31147	2.49227			516	2.17475	1.57209	0.52306	0.13139	0.05067	0.0404
515	0.36813	0.27202	1.78624	2.09672	2.31018	2.49227			515	2.17586	1.57343	0.52313	0.13132	0.05008	0.04035
514	0.36978	0.27154	1.77982	2.09168	2.30584	2.49175			514	2.17688	1.5755	0.52301	0.13149	0.05058	0.03976
513	0.3708	0.27262	1.77284	2.08684	2.30383	2.49193			513	2.17816	1.57659	0.52255	0.13129	0.04954	0.03996
512	0.37298	0.27219	1.7655	2.08109	2.29947	2.49167			512	2.17837	1.57778	0.52222	0.13072	0.04966	0.04028
511	0.37373	0.27324	1.75895	2.07439	2.29488	2.49193			511	2.1797	1.57859	0.52191	0.13081	0.04948	0.03931
510	0.37582	0.27289	1.75158	2.06814	2.29103	2.48895			510	2.18082	1.5799	0.52154	0.13016	0.0496	0.04018
509	0.37659	0.27413	1.74415	2.06273	2.28686	2.48986			509	2.18099	1.58008	0.52127	0.13046	0.04889	0.03915
508	0.3788	0.27411	1.7375	2.05762	2.28337	2.49003			508	2.18191	1.58067	0.52069	0.12982	0.04941	0.03946
507	0.3798	0.27442	1.73039	2.05067	2.27731	2.48769			507	2.18313	1.57982	0.52012	0.13014	0.04877	0.03919
506	0.38122	0.27513	1.72194	2.04351	2.27246	2.48355			506	2.18404	1.58056	0.52008	0.12948	0.04874	0.03921
505	0.38311	0.27547	1.714	2.03654	2.26748	2.48472			505	2.18288	1.58077	0.51882	0.12966	0.04824	0.03889
504	0.38456	0.27562	1.70559	2.02919	2.26017	2.48149			504	2.18304	1.58057	0.51845	0.12912	0.04828	0.03887
503	0.38622	0.27679	1.69683	2.02181	2.25495	2.47882			503	2.18203	1.57946	0.51765	0.12891	0.04823	0.03889
502	0.38812	0.27703	1.68852	2.01471	2.24834	2.47712			502	2.18137	1.57893	0.51655	0.12912	0.04791	0.03861
501	0.3899	0.27788	1.67934	2.00526	2.24219	2.47503			501	2.18273	1.57778	0.51607	0.12829	0.04776	0.03861
500	0.39138	0.27803	1.67076	1.99795	2.23427	2.47223			500	2.17968	1.57695	0.51526	0.12831	0.04773	0.0383
499	0.39346	0.2793	1.6632	1.98881	2.22643	2.46927			499	2.18023	1.57612	0.5143	0.12778	0.04759	0.03853
498	0.39501	0.27967	1.65368	1.98121	2.21987	2.46779			498	2.17966	1.57338	0.51347	0.12749	0.04706	0.03869
497	0.3967	0.28038	1.64578	1.97224	2.21295	2.46308			497	2.18023	1.57399	0.51261	0.12732	0.04738	0.03806
496	0.39848	0.28091	1.63678	1.96483	2.20641	2.45961			496	2.17968	1.57164	0.51127	0.12702	0.04707	0.03818
495	0.40025	0.28192	1.62782	1.95627	2.1984	2.45537			495	2.17806	1.5698	0.51073	0.12682	0.04671	0.03798
494	0.40221	0.28297	1.61836	1.94641	2.18952	2.44977			494	2.17826	1.56852	0.50962	0.12639	0.04726	0.03778
493	0.40412	0.28359	1.60947	1.93702	2.18036	2.44655			493	2.17651	1.56596	0.50849	0.12592	0.04652	0.03775
492	0.40605	0.28418	1.59944	1.92773	2.17177	2.44206			492	2.17844	1.56407	0.50692	0.126	0.04642	0.03759
491	0.40818	0.2857	1.58993	1.9185	2.16288	2.43764			491	2.17539	1.56159	0.5062	0.12508	0.04624	0.0375
490	0.41009	0.28705	1.58119	1.90898	2.15271	2.43344			490	2.1734	1.55758	0.50476	0.12508	0.04626	0.03702
489	0.41178	0.28789	1.57093	1.89945	2.14365	2.42821			489	2.17147	1.55504	0.50376	0.12482	0.04633	0.03728
488	0.41425	0.28914	1.5609	1.88913	2.13467	2.42036			488	2.16902	1.55213	0.50268	0.12418	0.04612	0.03765
487	0.41582	0.29036	1.55188	1.87994	2.12343	2.41355			487	2.16557	1.54839	0.50134	0.12411	0.04603	0.03726
486	0.41809	0.2911	1.54181	1.86905	2.11308	2.40671			486	2.16146	1.54448	0.50002	0.12351	0.04583	0.03704
485	0.42004	0.29282	1.53293	1.8601	2.10288	2.39935			485	2.15968	1.53987	0.49876	0.12333	0.04622	0.03737
484	0.42226	0.29375	1.52339	1.84885	2.09213	2.39329			484	2.15768	1.53692	0.49744	0.12315	0.04544	0.03677
483	0.42438	0.29515	1.51416	1.83951	2.08303	2.3877			483	2.15687	1.53457	0.49649	0.12276	0.04566	0.03704
482	0.42706	0.29716	1.50555	1.83046	2.07346	2.38259			482	2.15942	1.53189	0.49519	0.12246	0.04526	0.03682
481	0.42934	0.29836	1.49755	1.82243	2.06473	2.38083			481	2.16143	1.53041	0.49412	0.12211	0.04534	0.037
480	0.43171	0.30031	1.49019	1.81368	2.0566	2.37784			480	2.164	1.52974	0.49294	0.12151	0.04571	0.037
479	0.43414	0.30187	1.48178	1.80693	2.04911	2.37481			479	2.16756	1.52735	0.4922	0.12129	0.04525	0.03649
478	0.43671	0.30322	1.47479	1.79983	2.04157	2.37256			478	2.17161	1.52616	0.49056	0.12085	0.04503	0.03689
477	0.43899	0.30507	1.46694	1.79152	2.03388	2.36985			477	2.17413	1.5246	0.49007	0.12063	0.04497	0.0363
476	0.44187	0.30658	1.45984	1.78405	2.02584	2.36646			476	2.17563	1.52194	0.48864	0.1202	0.04523	0.03646
475	0.44425	0.30884	1.4515	1.77582	2.01705	2.36034			475	2.17814	1.51974	0.4879	0.11989	0.04473	0.0362
474	0.44747	0.31026	1.44394	1.76678	2.00742	2.35588			474	2.17919	1.51623	0.48694	0.11924	0.04477	0.03651
473	0.44988	0.31262	1.43512	1.75816	1.99632	2.34954			473	2.18173	1.51342	0.48545	0.11947	0.04473	0.03623
472	0.45332	0.31438	1.42577	1.7488	1.98651	2.34349			472	2.18118	1.50866	0.48505	0.1185	0.04489	0.03619
471	0.4558	0.31685	1.41845	1.73933	1.97676	2.33741			471	2.18369	1.50455	0.48358	0.11842	0.04457	0.03604
470	0.45879	0.3191	1.40954	1.73122	1.96674	2.33173			470	2.18288	1.50189	0.48253	0.11831	0.04481	0.0356
469	0.46168	0.32133	1.40177	1.72155	1.95721	2.324			469	2.18215	1.49765	0.48162	0.11791	0.04446	0.03616
468	0.4646	0.32324	1.39414	1.71373	1.94772	2.3183			468	2.1814	1.49447	0.48117	0.11759	0.04466	0.03557
467	0.46761	0.32565	1.38625	1.7043	1.93679	2.31179			467	2.18267	1.48997	0.47968	0.11718	0.04449	0.03592
466	0.4713	0.32791	1.37823	1.69652	1.92736	2.30307			466	2.18334	1.48512	0.47943	0.11714	0.04454	0.03555
465	0.47415	0.33043	1.37085	1.68709	1.91724	2.29629			465	2.18476	1.48111	0.47829	0.11656	0.04431	0.03551
464	0.47784	0.33292	1.36279	1.67842	1.90677	2.2892			464	2.18432	1.4767	0.47741	0.11632	0.04444	0.03601
463	0.48092	0.33584	1.35437	1.66945	1.89706	2.28308			463	2.1849	1.47183	0.47673	0.11597	0.04422	0.03532
462	0.48463	0.33804	1.34707	1.65972	1.88659	2.27362			462	2.18588	1.46714	0.47571	0.11581	0.04447	0.03545
461	0.48864	0.34135	1.33917	1.65177	1.87543	2.26583			461	2.1854	1.462	0.47557	0.11534	0.04413	0.0352
460	0.49268	0.34391	1.33119	1.64333	1.86466	2.25782			460	2.18665	1.45647	0.47422	0.11534	0.04457	0.03525
459	0.49588	0.34682	1.32421	1.63494	1.85491	2.25079			459	2.18657	1.45207	0.47437	0.11499	0.04459	0.03491
458	0.49987	0.34983	1.31688	1.6256	1.84481	2.24265			458	2.18575	1.4487	0.47369	0.11448	0.04382	0.03522
457	0.50381	0.35205	1.30997	1.61831	1.83518	2.23634			457	2.18588	1.44272	0.47322	0.11454	0.04446	0.03526
456	0.50706	0.35562	1.30238	1.60989	1.82509	2.2275			456	2.18827	1.43778	0.47306	0.11393	0.04496	0.03478
455	0.51181	0.35849	1.29562	1.60232	1.81491	2.22018			455	2.18762	1.43298	0.47262	0.11413	0.04443	0.03501
454	0.51581	0.36109	1.2885	1.59339	1.80541	2.2124			454	2.187	1.42686	0.47212	0.11365	0.0446	0.03484
453	0.52078	0.36546	1.28132	1.587	1.79508	2.20349			453	2.18758	1.42179	0.47213	0.1136	0.04477	0.03506
452	0.5246	0.3682	1.27387	1.57861	1.78441	2.19399			452	2.18783	1.41624	0.47174	0.11299	0.04424	0.03472
451	0.52989	0.37231	1.26709	1.57072	1.77375	2.18685			451	2.18903	1.41035	0.47161	0.11334	0.04488	0.03498
450	0.53507	0.37672	1.25901	1.56124	1.76171	2.17627			450	2.1875	1.40408	0.47233	0.11325	0.04515	0.03493
449	0.54308	0.37937	1.25681	1.56483	1.76279	2.17773			449	2.18858	1.40211	0.47297	0.10815	0.03887	0.02993
448	0.55007	0.38476	1.24751	1.55309	1.74832	2.16234			448	2.18836	1.39297	0.47328	0.10813	0.03922	0.03008
447	0.55409	0.38841	1.23986	1.5447	1.73624	2.15267			447	2.18885	1.38586	0.47356	0.10791	0.03954	0.02995
446	0.55923	0.39207	1.23371	1.53722	1.72542	2.14145			446	2.18773	1.37872	0.47363	0.10751	0.03932	0.02995
445	0.56461	0.39612	1.22681	1.5283	1.71585	2.13032			445	2.18925	1.37172	0.47406	0.10788	0.03898	0.03012
444	0.56997	0.40005	1.2194	1.52002	1.70448	2.11943			444	2.18689	1.36479	0.47437	0.10752	0.03951	0.02997
443	0.57541	0.40446	1.21248	1.51178	1.69291	2.10792			443	2.18641	1.35756	0.47483	0.10772	0.03969	0.03015
442	0.58126	0.40919	1.20585	1.50319	1.6812	2.09621			442	2.18518	1.34971	0.47535	0.10753	0.03972	0.03008
441	0.58703	0.41349	1.19896	1.49487	1.67062	2.08504			441	2.18693	1.34182	0.47608	0.10761	0.03963	0.03008
440	0.59238	0.41817	1.19252	1.48721	1.65989	2.07481			440	2.18287	1.3341	0.47675	0.10746	0.04011	0.03026
439	0.59777	0.42307	1.18648	1.47976	1.64847	2.06249			439	2.18317	1.32815	0.47752	0.10729	0.04052	0.03045
438	0.60366	0.42738	1.18024	1.47205	1.63913	2.05289			438	2.18388	1.32031	0.47845	0.1075	0.04046	0.02992
437	0.60876	0.43215	1.1746	1.4654	1.62969	2.04266			437	2.1811	1.3136	0.47929	0.10761	0.04089	0.03029
436	0.61449	0.43714	1.16875	1.45804	1.6198	2.03279			436	2.1793	1.30669	0.48035	0.10788	0.04106	0.03078
435	0.62002	0.44179	1.16237	1.45097	1.61016	2.02187			435	2.17889	1.29943	0.48106	0.10786	0.04166	0.03051
434	0.62608	0.44688	1.15661	1.44377	1.59942	2.01106			434	2.17592	1.29145	0.48268	0.10815	0.04151	0.03091
433	0.63235	0.45276	1.1504	1.43676	1.5896	1.99943			433	2.17702	1.28502	0.48408	0.10813	0.04188	0.0309
432	0.63794	0.45831	1.14478	1.4297	1.57886	1.98904			432	2.17406	1.27746	0.48518	0.10857	0.04212	0.03111
431	0.64423	0.46381	1.13858	1.42277	1.56929	1.97753			431	2.17142	1.26977	0.48678	0.10854	0.04234	0.03113
430	0.64935	0.46941	1.13333	1.4163	1.56025	1.969			430	2.16889	1.26324	0.48824	0.10881	0.04304	0.03132
429	0.65419	0.4755	1.1276	1.41022	1.55084	1.95847			429	2.16735	1.25606	0.48931	0.10894	0.04288	0.03076
428	0.65973	0.48119	1.12246	1.40358	1.54178	1.94931			428	2.16524	1.24939	0.49188	0.1089	0.04333	0.03139
427	0.6645	0.4866	1.11784	1.39902	1.53343	1.93948			427	2.16273	1.2428	0.4926	0.10967	0.04388	0.03169
426	0.6699	0.49291	1.1123	1.39259	1.52453	1.92904			426	2.15884	1.23599	0.49477	0.10967	0.04394	0.03199
425	0.67466	0.49869	1.10756	1.38697	1.51617	1.92055			425	2.1574	1.22972	0.49672	0.11036	0.04425	0.03217
424	0.67992	0.50551	1.10271	1.38188	1.50739	1.90995			424	2.15559	1.22252	0.49849	0.11022	0.04479	0.03221
423	0.68468	0.51219	1.09717	1.37658	1.49814	1.89952			423	2.15093	1.21619	0.50041	0.11071	0.04529	0.0324
422	0.68986	0.51946	1.09286	1.37147	1.49076	1.89096			422	2.14695	1.20863	0.50311	0.11119	0.04572	0.03284
421	0.69466	0.5261	1.08827	1.36666	1.48145	1.88251			421	2.14545	1.20292	0.50524	0.11165	0.04613	0.03266
420	0.69914	0.53361	1.08401	1.36224	1.47468	1.87267			420	2.13803	1.19609	0.50768	0.11192	0.04651	0.03315
419	0.70371	0.53994	1.07951	1.35762	1.46744	1.86409			419	2.13518	1.18997	0.51	0.11271	0.04711	0.03273
418	0.70828	0.54757	1.07621	1.35436	1.45996	1.85738			418	2.13163	1.18477	0.51241	0.11282	0.04792	0.03385
417	0.71252	0.55481	1.07212	1.35059	1.45389	1.84904			417	2.12858	1.1783	0.51557	0.11348	0.04804	0.03421
416	0.71759	0.5623	1.06879	1.34823	1.44714	1.84182			416	2.12338	1.17282	0.51776	0.11402	0.04875	0.03424
415	0.72158	0.57023	1.06611	1.34441	1.44107	1.83456			415	2.1159	1.16714	0.52061	0.11462	0.04986	0.03468
414	0.72662	0.57833	1.06246	1.34193	1.43529	1.82592			414	2.11282	1.16257	0.52372	0.11521	0.05019	0.03512
413	0.73141	0.5874	1.05958	1.33916	1.42893	1.82037			413	2.11119	1.15651	0.52718	0.11606	0.05071	0.03578
412	0.73665	0.59575	1.05705	1.33806	1.42369	1.81428			412	2.10502	1.15144	0.53042	0.11669	0.05196	0.03602
411	0.74163	0.60494	1.05554	1.33607	1.4184	1.80761			411	2.10243	1.14619	0.53423	0.11755	0.05243	0.03644
410	0.74679	0.61382	1.053	1.33527	1.41452	1.8033			410	2.09859	1.14182	0.53757	0.11862	0.05379	0.03702
409	0.75223	0.6226	1.05187	1.33466	1.4104	1.79901			409	2.09449	1.13677	0.54143	0.11904	0.05427	0.03719
408	0.75749	0.63158	1.05087	1.33454	1.40696	1.79366			408	2.09128	1.13398	0.54526	0.1202	0.05547	0.03775
407	0.7629	0.64109	1.0497	1.33463	1.40364	1.79062			407	2.08777	1.13034	0.54853	0.12108	0.05592	0.03866
406	0.76798	0.65022	1.04973	1.33473	1.40082	1.7866			406	2.08369	1.12605	0.55336	0.12201	0.05729	0.03921
405	0.77407	0.66014	1.04891	1.33568	1.39812	1.78452			405	2.07984	1.12302	0.55751	0.12314	0.05867	0.03947
404	0.77953	0.67025	1.04931	1.33699	1.39588	1.78118			404	2.07497	1.11882	0.56179	0.12429	0.05954	0.04047
403	0.78637	0.68071	1.04991	1.33863	1.39415	1.77918			403	2.0708	1.11636	0.5665	0.1257	0.06058	0.04136
402	0.79244	0.69187	1.05058	1.34104	1.39265	1.77736			402	2.06517	1.11323	0.57205	0.12684	0.0621	0.04177
401	0.79909	0.70305	1.05199	1.34289	1.39208	1.7763			401	2.05827	1.11018	0.57646	0.12853	0.06351	0.0426
400	0.80568	0.71437	1.05374	1.34696	1.39131	1.77633			400	2.05454	1.10774	0.58253	0.12991	0.06492	0.04376
399	0.8125	0.72535	1.05591	1.35	1.39142	1.77546			399	2.05031	1.10582	0.58754	0.13121	0.06653	0.04472
398	0.81929	0.73633	1.05807	1.35439	1.39261	1.77721			398	2.04215	1.10446	0.59349	0.1326	0.06816	0.04528
397	0.82626	0.74897	1.06091	1.35845	1.39359	1.77759			397	2.0391	1.1023	0.59913	0.13423	0.06957	0.04639
396	0.83355	0.75973	1.06381	1.36294	1.39508	1.77971			396	2.033	1.10163	0.60529	0.13609	0.07127	0.04755
395	0.84127	0.77221	1.06732	1.36901	1.39717	1.7823			395	2.02774	1.10072	0.61142	0.13764	0.07295	0.04858
394	0.84929	0.78531	1.07114	1.37373	1.40033	1.78554			394	2.02356	1.09891	0.61854	0.13983	0.07513	0.04948
393	0.85745	0.79886	1.07599	1.38186	1.40359	1.78924			393	2.01844	1.09864	0.62529	0.14165	0.07715	0.051
392	0.86608	0.81265	1.08153	1.38858	1.40792	1.79485			392	2.01403	1.09904	0.6331	0.14379	0.07915	0.05226
391	0.87524	0.82674	1.08725	1.39565	1.41174	1.79998			391	2.00845	1.09919	0.64113	0.14628	0.08165	0.05319
390	0.88575	0.8438	1.0941	1.40596	1.41795	1.80726			390	2.00317	1.10094	0.65077	0.14956	0.08508	0.05597
389	0.89658	0.86362	1.103	1.41655	1.42786	1.8154			389	1.97347	1.10093	0.66195	0.15545	0.09148	0.06131
388	0.90444	0.87915	1.10705	1.42306	1.43099	1.82386			388	1.97129	1.09702	0.66863	0.15698	0.08891	0.06227
387	0.9193	0.89836	1.11967	1.43939	1.44604	1.83782			387	1.97607	1.1065	0.68388	0.15237	0.09863	0.05663
386	0.92917	0.91299	1.12799	1.44931	1.44991	1.84158			386	1.98181	1.10975	0.69126	0.16583	0.09933	0.06819
385	0.9356	0.92534	1.13295	1.45409	1.45457	1.85001			385	1.98256	1.1089	0.69623	0.16479	0.09794	0.06614
384	0.94652	0.94031	1.14013	1.46458	1.46222	1.85844			384	1.97965	1.11092	0.70561	0.16559	0.09949	0.06621
383	0.95805	0.95781	1.14915	1.47734	1.47286	1.86979			383	1.98121	1.11587	0.71602	0.16836	0.10243	0.068
382	0.97048	0.97713	1.15999	1.49097	1.48233	1.88292			382	1.98284	1.12074	0.72816	0.17202	0.10635	0.06951
381	0.98405	0.99642	1.17202	1.50472	1.49493	1.89639			381	1.98167	1.12613	0.74118	0.17621	0.11001	0.07191
380	0.99669	1.01556	1.18216	1.51858	1.50624	1.90947			380	1.98585	1.13235	0.75255	0.17969	0.11415	0.07441
379	1.01017	1.03495	1.19441	1.53276	1.51877	1.92525			379	1.98572	1.1381	0.76532	0.1835	0.11763	0.0769
378	1.02412	1.05457	1.20564	1.54758	1.53147	1.9386			378	1.99152	1.14398	0.7777	0.1874	0.12149	0.07933
377	1.0375	1.07535	1.21697	1.5626	1.54393	1.95289			377	1.99337	1.15078	0.79082	0.19173	0.12544	0.08165
376	1.05174	1.09652	1.23049	1.57716	1.55715	1.96888			376	1.99423	1.15789	0.80373	0.19577	0.12931	0.0841
375	1.06763	1.11871	1.24319	1.59362	1.57239	1.98602			375	1.99957	1.16636	0.81803	0.20046	0.13371	0.08669
374	1.08457	1.1425	1.25671	1.61016	1.58803	2.00272			374	2.00498	1.17468	0.83352	0.20471	0.13781	0.08921
373	1.1014	1.16814	1.2718	1.62919	1.60448	2.02483			373	2.00778	1.18442	0.84876	0.21029	0.14263	0.09264
372	1.11981	1.19436	1.28748	1.64698	1.6223	2.04338			372	2.01386	1.19425	0.86543	0.21543	0.14701	0.09562
371	1.13928	1.22184	1.30417	1.66578	1.64179	2.06303			371	2.02145	1.20612	0.88362	0.22094	0.15185	0.09854
370	1.15868	1.25008	1.32083	1.6855	1.65921	2.08477			370	2.02729	1.21701	0.90129	0.2266	0.1572	0.10188
369	1.17934	1.27851	1.33724	1.70533	1.67868	2.1055			369	2.03626	1.23005	0.9185	0.23213	0.1621	0.10519
368	1.19955	1.30727	1.3543	1.72553	1.69887	2.12681			368	2.04486	1.24308	0.93579	0.23791	0.16709	0.10825
367	1.22051	1.33701	1.37278	1.74505	1.71931	2.14856			367	2.05606	1.25671	0.95453	0.24328	0.17308	0.11203
366	1.24262	1.3681	1.39095	1.76595	1.74081	2.17369			366	2.06393	1.27179	0.97384	0.25001	0.17736	0.11497
365	1.26769	1.40048	1.40984	1.78852	1.7634	2.19859			365	2.07324	1.28872	0.99338	0.25601	0.18342	0.11878
364	1.29238	1.4347	1.42986	1.81167	1.78721	2.22058			364	2.08628	1.30547	1.01521	0.26291	0.18876	0.12223
363	1.3199	1.47229	1.45206	1.83676	1.81256	2.24853			363	2.10109	1.3241	1.03777	0.27029	0.19444	0.126
362	1.34875	1.51086	1.47509	1.862	1.84012	2.27423			362	2.11247	1.34454	1.0614	0.2776	0.20059	0.13011
361	1.37875	1.55017	1.49815	1.88811	1.8655	2.30373			361	2.12987	1.3653	1.08506	0.2852	0.20652	0.13392
360	1.40739	1.58851	1.52157	1.91315	1.89373	2.33091			360	2.14323	1.38632	1.1085	0.29239	0.21285	0.13769
359	1.43932	1.62819	1.54432	1.9386	1.92185	2.35762			359	2.15623	1.40907	1.13228	0.30027	0.21868	0.14178
358	1.46851	1.66669	1.56855	1.9635	1.9482	2.3853			358	2.16944	1.43138	1.1566	0.30748	0.22407	0.14551
357	1.49968	1.70459	1.59196	1.98877	1.97662	2.41641			357	2.18187	1.45383	1.18048	0.31547	0.22987	0.14918
356	1.53233	1.74624	1.61783	2.0157	2.00698	2.43887			356	2.19542	1.47906	1.20492	0.32299	0.23585	0.15309
355	1.56766	1.78584	1.64219	2.04397	2.03675	2.46728			355	2.21306	1.50561	1.23138	0.33137	0.24194	0.15644
354	1.60216	1.82747	1.67191	2.07156	2.06776	2.49608			354	2.22192	1.53142	1.25803	0.34017	0.24803	0.1613
353	1.63931	1.87101	1.6991	2.09821	2.09964	2.52317			353	2.23255	1.56125	1.28617	0.34888	0.25477	0.16546
352	1.67673	1.91203	1.72674	2.12747	2.13369	2.55296			352	2.2442	1.58906	1.31523	0.35861	0.26164	0.16972
351	1.71535	1.95093	1.75574	2.15557	2.16684	2.57745			351	2.25493	1.61739	1.34435	0.36749	0.26786	0.17391
350	1.75211	1.99343	1.78669	2.18357	2.20069	2.60296			350	2.26558	1.64839	1.37267	0.37702	0.27402	0.17836
349	1.78685	2.02606	1.81206	2.21264	2.23294	2.63106			349	2.26934	1.67575	1.40079	0.38687	0.28071	0.18245
348	1.82293	2.06068	1.8401	2.23848	2.26066	2.64855			348	2.27734	1.70649	1.42881	0.3955	0.28678	0.18664
347	1.85777	2.0937	1.86806	2.26823	2.29354	2.67106			347	2.28659	1.73053	1.45786	0.40469	0.29285	0.19079
346	1.89209	2.11773	1.89634	2.29035	2.32446	2.68588			346	2.28939	1.76058	1.48636	0.4148	0.29947	0.19486
345	1.92668	2.14687	1.9256	2.31566	2.35357	2.71234			345	2.29043	1.78812	1.51818	0.42523	0.3059	0.19906
344	1.9623	2.17381	1.95338	2.33936	2.38383	2.72778			344	2.29846	1.8192	1.54715	0.43606	0.31299	0.20406
343	1.9978	2.19543	1.98162	2.36671	2.41605	2.74397			343	2.30157	1.84807	1.5796	0.4469	0.32053	0.20872
342	2.02889	2.21341	2.01018	2.38908	2.44716	2.76476			342	2.30998	1.87675	1.6111	0.45872	0.32781	0.21364
341	2.0588	2.23535	2.03778	2.41166	2.4767	2.77535			341	2.31054	1.90609	1.64232	0.47036	0.33472	0.21875
340	2.09548	2.25246	2.07053	2.43506	2.50736	2.79407			340	2.31616	1.93421	1.67829	0.48459	0.34368	0.22466
339	2.38576	2.66393	2.23933	2.65599	2.67903	3.10934			339	2.31005	2.17901	1.80392	0.50077	0.35424	0.23357
338	2.44737	2.69501	2.28587	2.6932	2.71989	3.13758			338	2.31048	2.23261	1.85397	0.51719	0.36473	0.24038
337	2.48623	2.72368	2.32056	2.72384	2.75144	3.15981			337	2.32173	2.26636	1.8937	0.52939	0.3714	0.24528
336	2.51845	2.73238	2.35063	2.74592	2.78156	3.16001			336	2.32098	2.30815	1.92973	0.54178	0.37884	0.25094
335	2.55829	2.74388	2.38913	2.77835	2.80764	3.18355			335	2.3306	2.341	1.96881	0.55474	0.38716	0.25533
334	2.59757	2.75758	2.42373	2.80314	2.84057	3.20213			334	2.33872	2.37893	2.00806	0.56856	0.39508	0.26084
333	2.62771	2.76861	2.45919	2.82891	2.86196	3.20945			333	2.34331	2.41617	2.04951	0.58291	0.40399	0.26612
332	2.65526	2.77512	2.49403	2.85236	2.89009	3.22659			332	2.35074	2.44656	2.0929	0.59731	0.41227	0.27198
331	2.68003	2.78369	2.52499	2.88211	2.91884	3.23718			331	2.34504	2.48206	2.13379	0.6129	0.42172	0.2776
330	2.70373	2.7884	2.56101	2.90541	2.93665	3.24671			330	2.35925	2.5058	2.17391	0.62788	0.42972	0.28367
329	2.71727	2.80634	2.59417	2.92415	2.97359	3.26134			329	2.36282	2.54485	2.21035	0.64284	0.43956	0.28952
328	2.73487	2.80513	2.6296	2.9468	2.98901	3.27156			328	2.35911	2.56529	2.25324	0.65859	0.44802	0.29503
327	2.7626	2.80819	2.66448	2.96623	3.01092	3.29833			327	2.37728	2.5905	2.28894	0.67331	0.45739	0.30173
326	2.76396	2.81409	2.69367	2.99674	3.03973	3.28774			326	2.36673	2.61358	2.32979	0.69039	0.46661	0.30672
325	2.77417	2.82988	2.72727	2.99626	3.05861	3.30812			325	2.38899	2.63457	2.36712	0.70705	0.47637	0.31423
324	2.79003	2.82902	2.76443	3.03313	3.08915	3.31354			324	2.38723	2.64691	2.40738	0.72457	0.48666	0.32011
323	2.80473	2.8309	2.80128	3.05335	3.10715	3.32456			323	2.39412	2.68679	2.44073	0.7435	0.49731	0.32706
322	2.81119	2.8493	2.83532	3.07216	3.12948	3.33815			322	2.40242	2.69115	2.48605	0.76201	0.50778	0.33407
321	2.8138	2.85184	2.8635	3.09014	3.15457	3.33412			321	2.41487	2.71693	2.52315	0.78214	0.52066	0.34125
320	2.82162	2.86041	2.89465	3.10886	3.17791	3.35009			320	2.40761	2.72987	2.55948	0.80245	0.53226	0.34962
319	2.83162	2.86522	2.92832	3.13251	3.19345	3.36482			319	2.41764	2.74836	2.591	0.82239	0.54297	0.35566
318	2.84435	2.87225	2.95498	3.14128	3.21454	3.35186			318	2.4385	2.75442	2.62284	0.84215	0.55558	0.36357
317	2.86212	2.87536	2.9796	3.15063	3.23414	3.37044			317	2.42566	2.76858	2.65932	0.86391	0.56816	0.37152
316	2.84805	2.88205	3.00925	3.16806	3.24615	3.3842			316	2.44282	2.78716	2.68479	0.88582	0.58092	0.37905
315	2.85477	2.89575	3.0401	3.20344	3.26507	3.39086			315	2.45999	2.80046	2.71023	0.90903	0.59495	0.3886
314	2.87709	2.9003	3.04992	3.21883	3.2934	3.40182			314	2.46546	2.80791	2.73959	0.93357	0.60971	0.3972
313	2.88642	2.90792	3.0933	3.22442	3.30866	3.42519			313	2.4656	2.81584	2.76589	0.95956	0.62642	0.40681
312	2.90266	2.92259	3.09531	3.24325	3.33162	3.42326			312	2.48528	2.82955	2.79054	0.98711	0.64281	0.4173
311	2.9034	2.93785	3.1242	3.25758	3.33373	3.4278			311	2.49589	2.84118	2.81721	1.01718	0.66005	0.42822
310	2.91235	2.94504	3.13991	3.2749	3.36353	3.44022			310	2.50731	2.85481	2.83848	1.04479	0.67933	0.43891
309	2.92374	2.95429	3.16758	3.28147	3.372	3.44476			309	2.50888	2.8655	2.86309	1.07425	0.69773	0.45119
308	2.93624	2.96148	3.17383	3.29546	3.38233	3.4704			308	2.51839	2.87786	2.88703	1.10441	0.71779	0.46308
307	2.94399	2.95661	3.18414	3.30222	3.40782	3.45574			307	2.54114	2.87871	2.91098	1.1358	0.7383	0.47508
306	2.96051	2.98178	3.21229	3.31814	3.41196	3.50651			306	2.54598	2.8997	2.92496	1.16902	0.75974	0.48861
305	2.97342	2.99641	3.21805	3.33546	3.42394	3.48629			305	2.56511	2.89101	2.94619	1.20306	0.78319	0.50286
304	2.9937	2.99971	3.23273	3.35463	3.44227	3.50793			304	2.55962	2.93632	2.95948	1.2417	0.80882	0.51826
303	3.001	3.02198	3.24513	3.38386	3.45986	3.51588			303	2.5935	2.94269	2.97041	1.28054	0.83586	0.53474
302	3.00456	3.04071	3.26303	3.36344	3.48014	3.53377			302	2.60237	2.95523	2.98983	1.3236	0.86573	0.55177
301	3.02581	3.05544	3.26763	3.38645	3.47952	3.55509			301	2.59716	2.96621	3.00178	1.36602	0.89576	0.57229
300	3.04154	3.07021	3.28996	3.39718	3.49668	3.54309			300	2.62811	2.98402	3.02127	1.40972	0.92762	0.59083
299	3.05238	3.08691	3.29076	3.41481	3.5102	3.57555			299	2.64055	2.98863	3.05071	1.45514	0.96184	0.61064
298	3.06684	3.07734	3.32223	3.431	3.54115	3.58521			298	2.65952	3.02873	3.06555	1.50032	0.99367	0.63107
297	3.09344	3.11365	3.34038	3.43978	3.53653	3.59827			297	2.67027	3.01791	3.06834	1.5479	1.02913	0.6528
296	3.10664	3.11457	3.34893	3.46412	3.55776	3.6127			296	2.69472	3.04159	3.09007	1.59874	1.06676	0.67592
295	3.12119	3.14486	3.34655	3.46749	3.56695	3.65134			295	2.68247	3.04882	3.11515	1.65037	1.10768	0.70012
294	3.13118	3.14977	3.37698	3.49682	3.58703	3.63138			294	2.72012	3.0496	3.12315	1.70632	1.15027	0.72879
293	3.16709	3.16605	3.40356	3.49545	3.6062	3.65889			293	2.73263	3.08666	3.14862	1.76534	1.19709	0.75582
292	3.17815	3.21363	3.42716	3.53612	3.61918	3.66731			292	2.75656	3.11635	3.15317	1.82794	1.24574	0.78693
291	3.20362	3.20504	3.44314	3.51311	3.6313	3.69383			291	2.76896	3.1212	3.17289	1.89206	1.29643	0.81821
290	3.1939	3.23022	3.44887	3.5609	3.66594	3.71868			290	2.78777	3.13228	3.19409	1.95536	1.34833	0.85108
289	3.22656	3.25259	3.46914	3.55181	3.66774	3.73662			289	2.82827	3.15443	3.2067	2.02183	1.40145	0.88366
288	3.22529	3.25752	3.47156	3.60321	3.67539	3.70632			288	2.80236	3.15811	3.22098	2.08594	1.4554	0.91767
287	3.25195	3.26089	3.48659	3.59697	3.70583	3.75524			287	2.83534	3.14418	3.25407	2.15126	1.51286	0.95274
286	3.275	3.28171	3.49671	3.60918	3.72694	3.78381			286	2.85008	3.2191	3.24101	2.22572	1.56941	0.9898
285	3.2428	3.32623	3.54659	3.64611	3.72684	3.78582			285	2.85557	3.20697	3.2777	2.29444	1.63268	1.02831
284	3.30742	3.31013	3.56967	3.64989	3.73462	3.81182			284	2.88451	3.21251	3.29039	2.37026	1.69727	1.07048
283	3.33542	3.34776	3.56835	3.65744	3.74945	3.83062			283	2.91734	3.25563	3.34737	2.45203	1.76679	1.11381
282	3.34727	3.34914	3.6105	3.68616	3.77838	3.83545			282	2.89911	3.23883	3.33526	2.53125	1.83843	1.1592
281	3.33076	3.34638	3.61184	3.70176	3.82482	3.85544			281	2.92893	3.27694	3.33658	2.61108	1.91266	1.20628
280	3.36361	3.4096	3.65346	3.73593	3.81466	3.88346			280	2.96094	3.3047	3.35813	2.69191	1.98624	1.25403
279	3.41855	3.41994	3.66737	3.7262	3.85254	3.88527			279	2.96499	3.31285	3.38913	2.76419	2.05807	1.30174
278	3.42804	3.40138	3.68188	3.79093	3.83294	3.89051			278	2.98593	3.33701	3.39362	2.84016	2.13522	1.3496
277	3.44496	3.41843	3.65432	3.72736	3.85214	4.00162			277	2.99904	3.33551	3.39169	2.91314	2.20929	1.39907
276	3.43703	3.45494	3.66155	3.76382	3.871	3.91006			276	3.00992	3.3543	3.42759	2.97956	2.28468	1.44925
275	3.45671	3.4462	3.69161	3.82651	3.9147	3.95173			275	3.01445	3.39175	3.46623	3.03962	2.36317	1.50144
274	3.49176	3.49286	3.76527	3.79935	4.01397	3.98363			274	3.0408	3.39083	3.47018	3.11605	2.44692	1.55625
273	3.45963	3.48862	3.72695	3.82564	4.00695	4.01708			273	3.06103	3.4199	3.41488	3.18722	2.52555	1.61274
272	3.50232	3.50274	3.76639	3.84424	3.93463	3.99517			272	3.07086	3.41183	3.48083	3.23203	2.60746	1.66919
271	3.50303	3.51793	3.77938	3.89705	3.98386	4.07601			271	3.07506	3.42074	3.51103	3.31381	2.68263	1.72917
270	3.54593	3.54546	3.79757	3.85502	3.98475	4.0304			270	3.1279	3.4999	3.49771	3.3203	2.75694	1.78267
269	3.55141	3.53412	3.79007	3.85627	4.02718	4.03176			269	3.09061	3.43739	3.5099	3.35605	2.82542	1.83791
268	3.53427	3.57007	3.82543	3.94054	4.01359	4.03963			268	3.10408	3.47384	3.56463	3.40209	2.91034	1.89232
267	3.60801	3.55156	3.8119	3.87479	4.04799	4.09365			267	3.18545	3.41571	3.50906	3.41443	2.9798	1.94714
266	3.63464	3.58139	3.82543	3.9258	4.00922	4.06635			266	3.12774	3.447	3.5867	3.44177	3.04648	1.99885
265	3.58648	3.58461	3.85247	3.97695	4.14963	4.09423			265	3.1847	3.51995	3.56114	3.49187	3.10841	2.05261
264	3.64741	3.58139	3.85208	3.9517	4.0681	4.19056			264	3.22081	3.49286	3.5857	3.50487	3.1777	2.10976
263	3.62502	3.60443	3.82949	3.9515	4.09148	4.09053			263	3.12316	3.53819	3.58973	3.50321	3.22651	2.16505
262	3.67498	3.64623	3.8811	3.9784	4.08287	4.08878			262	3.21655	3.54432	3.60871	3.50238	3.27499	2.22523
261	3.62241	3.71439	3.94763	4.04473	4.17244	4.11142			261	3.17893	3.49788	3.5499	3.53596	3.31668	2.27863
260	3.70397	3.67144	3.89465	4.01512	4.09816	4.16769			260	3.21314	3.63746	3.63771	3.5696	3.37644	2.33771
259	3.68751	3.6189	3.89508	4.02331	4.11618	4.184			259	3.24465	3.56072	3.61048	3.51798	3.42056	2.3964
258	3.67102	3.64233	3.94569	3.99659	4.09746	4.22463			258	3.24422	3.55956	3.63432	3.55799	3.44527	2.45172
257	3.71097	3.66628	3.94449	4.17257	4.23999	4.24382			257	3.20033	3.57959	3.64878	3.62746	3.48718	2.51079
256	3.75521	3.67144	3.92769	4.01063	4.15278	4.22383			256	3.26108	3.59048	3.64878	3.57073	3.51314	2.56476
255	3.6671	3.68729	3.97366	3.99529	4.20744	4.21186			255	3.244	3.60443	3.66979	3.64801	3.49921	2.6301
254	3.75977	3.75571	3.92793	4.103	4.2168	4.18788			254	3.244	3.6213	3.66514	3.63507	3.58486	2.6948
253	3.82884	3.73745	3.91965	4.07314	4.31962	4.24799			253	3.24572	3.62851	3.6968	3.62856	3.60854	2.78381
252	3.75446	3.75571	4.00576	4.06472	4.19536	4.26711			252	3.27816	3.58778	3.70642	3.62069	3.63526	2.8375
251	3.79749	3.7654	3.97314	4.10189	4.27728	4.38808			251	3.3234	3.71244	3.71942	3.62617	3.58939	2.91603
250	3.77716	3.8162	4.02507	4.24962	4.2168	4.24493			250	3.29545	3.69304	3.74812	3.64647	3.64666	2.99225
249	3.89823	3.86295	4.14923	4.10465	4.36439	4.31225			249	3.32314	3.71327	3.77263	3.62801	3.67182	3.05051
248	3.88888	3.795	4.09654	4.22154	4.293	4.35721			248	3.42031	3.69278	3.76397	3.69422	3.69315	3.14303
247	3.89753	3.89998	4.03684	4.20518	4.36225	4.30774			247	3.38416	3.65497	3.77237	3.74473	3.74232	3.20936
246	3.91282	3.88751	4.17964	4.22082	4.45302	4.41881			246	3.44415	3.83118	3.76246	3.72677	3.72793	3.29192
245	3.98596	3.98725	4.19525	4.29568	4.47347	4.61199			245	3.41967	3.74476	3.94692	3.71602	3.69357	3.38227
244	3.9121	4.00344	4.20966	4.34528	4.38144	4.44966			244	3.46901	3.80347	3.8671	3.80079	3.74136	3.46814
243	3.89928	3.86167	4.24624	4.46941	4.5407	4.43525			243	3.54353	3.85885	3.94962	3.77186	3.73993	3.50018
242	4.33879	4.26937	4.3707	4.38355	4.58968	4.52197			242	3.52881	3.88881	3.91901	3.84527	3.80162	3.58021
241	4.16334	4.46437	4.6698	4.40347	4.8398	4.68795			241	3.89199	3.85846	4.10127	3.83062	3.83298	3.60555
240	4.21313	4.2124	4.62597	4.42436	4.64737	4.78486			240	3.59096	3.99145	4.16431	3.91578	3.94769	3.68994
239	4.03776	4.33879	4.6698	5.24692	5.01397	4.90725			239	3.89104	4.25486	4.24795	3.94271	3.94577	3.79751
238	4.81591	4.51199	4.84589	4.72136	6.37	4.85794			238	3.96794	4.0309	4.16813	3.91222	4.11862	3.77573
237	4.4618	4.33304	6.2	4.54489	6.37	4.90344			237	3.79565	4.25008	4.9431	4.03574	4.03668	3.82594
236	4.51343	4.81302	5.31919	5.11531	6.37	5.25531			236	4.36531	4.72531	4.27246	4.03716	4.11577	3.83654
235	4.93892	5.992	6.2	6.3	6.37	6.44			235	5.55	5.91	4.9393	4.23958	3.93892	3.8242
234	5.992	4.41108	6.2	6.3	6.37	6.44			234	5.55	4.54827	5.11351	4.03668	4.11634	4.07314
233	5.992	4.9313	6.2	6.3	6.37	6.44			233	5.55	4.54827	6	4.24033	4.24109	3.93968
232	5.992	5.992	6.2	6.3	6.37	6.44			232	5.55	5.91	6	4.27003	4.21183	4.00087
231	5.992	5.992	6.2	5.2393	6.37	5.37554			231	5.55	5.91	6	4.23958	4.23882	3.9859
230	5.992	5.992	6.2	6.3	6.37	6.44			230	5.55	5.91	6	4.16115	4.07417	3.93779
229	5.992	5.992	6.2	6.3	6.37	6.44			229	5.55	5.91	6	4.9393	4.24109	4.09313
228	5.992	5.992	6.2	6.3	6.37	6.44			228	5.55	5.91	6	4.11464	4.26922	4.03527
227	5.992	5.992	6.2	6.3	6.37	6.44			227	4.4893	5.91	6	4.33724	4.16052	4.15864
226	5.992	5.992	6.2	6.3	6.37	6.44			226	5.55	5.91	6	4.26841	4.0013	3.93892
225	5.992	5.992	6.2	6.3	6.37	6.44			225	5.55	5.91	6	4.33536	4.03433	3.93667
224	5.992	5.992	6.2	6.3	6.37	6.44			224	5.55	5.91	6	4.33536	4.07212	3.96738
223	4.9313	5.992	6.2	6.3	6.37	6.44			223	5.55	5.91	6	4.15739	4.09259	3.93817
222	5.992	5.992	6.2	6.3	6.37	6.44			222	5.55	5.91	6	4.20831	4.06854	3.93629
221	5.992	5.992	6.2	6.3	6.37	6.44			221	5.55	5.91	6	4.45593	4.1549	3.78675
220	5.992	5.992	6.2	6.3	6.37	6.44			220	5.55	5.91	6	4.20343	4.20204	3.92996
219	5.992	5.992	6.2	6.3	6.37	6.44			219	5.55	5.91	6	4.22768	4.451	3.84649
218	5.992	5.992	6.2	6.3	6.37	6.44			218	5.55	5.91	6	4.14935	3.92775	3.87128
217	5.992	5.992	6.2	6.3	6.37	6.44			217	5.55	5.91	6	4.1512	4.08355	3.74909
216	5.992	5.992	6.2	6.3	6.37	6.44			216	5.55	5.91	6	4.05948	3.923	3.7582
215	5.992	5.992	6.2	6.3	6.37	6.44			215	5.55	5.91	6	4.14206	4.01637	3.80771
214	5.992	5.992	6.2	6.3	6.37	6.44			214	5.55	4.4008	6	3.97922	3.9165	3.67654
213	5.992	4.91645	6.2	6.3	6.37	6.44			213	5.55	5.91	6	3.96178	3.83594	3.66154
212	5.992	5.992	6.2	5.09048	6.37	6.44			212	5.55	5.91	6	3.86044	3.91364	3.64455
211	5.992	5.992	6.2	6.3	6.37	6.44			211	5.55	5.91	6	3.79806	3.70708	3.61013
210	5.992	5.992	6.2	6.3	6.37	6.44			210	5.55	5.91	6	3.91009	3.82886	3.63676
209	5.992	5.992	6.2	6.3	6.37	6.44			209	5.55	5.91	6	3.86519	3.67634	3.52651
208	5.992	5.992	6.2	5.07989	6.37	6.44			208	5.55	4.99092	6	3.82681	3.66918	3.55191
207	5.992	5.992	6.2	6.3	6.37	6.44			207	5.55	5.91	6	3.75845	3.62801	3.47263
206	5.992	5.992	6.2	6.3	6.37	6.44			206	5.55	5.91	6	3.64801	3.58821	3.45556
205	5.992	5.992	6.2	5.19963	6.37	6.44			205	5.55	4.2093	4.89963	3.60345	3.50197	3.39642
204	5.992	5.992	6.2	6.3	6.37	6.44			204	4.62058	4.98058	6	3.64168	3.56543	3.38132
203	5.992	4.28019	6.2	6.3	6.37	6.44			203	5.55	5.91	6	3.50808	3.49282	3.31025
202	5.992	5.992	6.2	6.3	6.37	6.44			202	4.30945	5.91	6	3.49026	3.44782	3.29722
201	5.992	4.87143	6.2	4.57327	6.37	6.44			201	5.55	4.3123	4.27901	3.49771	3.40329	3.24619
200	4.56064	4.26446	6.2	6.3	6.37	6.44			200	4.12512	4.18572	4.4023	3.44527	3.34075	3.1924

## Sheet: Figure 7
Figure 7a						Figure 7b						Figure 7c
Parameter x: Synthesis duration / h	Parameter y: Concentration / mmol L-1					Parameter x: Synthesis duration / h	Parameter y: Concentration / mmol L-1					Parameter x: Synthesis duration / h	Parameter y: Concentration / mmol L-1
	Data 1	Data 2	Data 3	Data 4			Data 1	Data 2	Data 3	Data 4			Data 1	Data 2	Data 3	Data 4
	Mo	V	Te	Nb			Mo	V	Te	Nb			Mo	V	Te	Nb
0	12.4917	31.7473	0.180481	0.191848		0	3.86936	1.60031	0.18603	0.0894501		0	318.898	150.089	29.8807	2.33964
0.75	32.4161	42.5556	0.338973	0.190842		0.75	5.98024	2.70722	0.272313	0.0839701		0.75	229.08	124.476	17.5435	2.35866
1.5	21.9775	34.5043	3.03137	0.0879879		1.5	9.73018	5.48053	0.99817	0.0785957		1.5	97.9111	129.525	1.71474	0.524753
2.5	33.5537	50.2684	8.20546	0.0686687		2.5	10.2111	5.08949	1.37578	0.0812906		2.5	39.4367	79.3461	0.5989	0.123277
3.5	43.0787	59.6069	11.7687	0.0669866		3.5	11.0801	5.68406	1.65585	0.0846205		3.5	28.6124	91.1372	0.302566	0.0707712
4.5	48.4991	63.3466	13.2469	0.0781452		4.5	10.7958	5.79029	1.60635	0.0765496		4.5	17.7548	56.2226	0.200765	0.0664806
	Relative error of Data 1 (One standard deviation of five seperate measurements divided by their mean value) / -	Relative error of Data 2 (One standard deviation of five seperate measurements divided by their mean value) / -	Relative error of Data 3 (One standard deviation of five seperate measurements divided by their mean value) / -	Relative error of Data 4 (One standard deviation of five seperate measurements divided by their mean value) / -			Relative error of Data 1 (One standard deviation of five seperate measurements divided by their mean value) / -	Relative error of Data 2 (One standard deviation of five seperate measurements divided by their mean value) / -	Relative error of Data 3 (One standard deviation of five seperate measurements divided by their mean value) / -	Relative error of Data 4 (One standard deviation of five seperate measurements divided by their mean value) / -			Relative error of Data 1 (One standard deviation of five seperate measurements divided by their mean value) / -	Relative error of Data 2 (One standard deviation of five seperate measurements divided by their mean value) / -	Relative error of Data 3 (One standard deviation of five seperate measurements divided by their mean value) / -	Relative error of Data 4 (One standard deviation of five seperate measurements divided by their mean value) / -
	Mo	V	Te	Nb			Mo	V	Te	Nb			Mo	V	Te	Nb
	0.0171366	0.0062352	0.291611	0.0727157			0.00645364	0.0140113	0.292388	0.0621446			0.0046536	0.00355379	0.00410513	0.0285809
	0.00201799	0.00461715	0.112504	0.143399			0.00785567	0.0152393	0.0999553	0.171178			0.00608836	0.00646685	0.00745113	0.023974
	0.00786663	0.00835929	0.0131603	0.111699			0.00739047	0.0115476	0.0319775	0.0673781			0.00494292	0.00560488	0.0686324	0.0498539
	0.0146201	0.0149345	0.0107675	0.228447			0.00761703	0.0116255	0.0336118	0.163798			0.00469821	0.0030607	0.125305	0.201654
	0.00956373	0.0104909	0.00366584	0.219919			0.00616111	0.0127662	0.0408061	0.224085			0.00603223	0.00329255	0.313911	0.205321
	0.0126066	0.0100114	0.00942033	0.160426			0.0114378	0.00888571	0.0326003	0.093664			0.0201404	0.00363939	0.496469	0.25259

## Sheet: Figure 8
Figure 8
Parameter x	Parameter y
Synthesis duration / h	Ethene formation rate at 330 °C / umol g(M1*BET)-1 s-1
0	0
3.5	0.0898971
4.5	0.17933
15	0.116665
48	0.099631
	Relative error of Data (One standard deviation of three seperate measurements divided by their mean value) / -
	n/a
	0.00666592
	0.00269971
	0.0871335
	0.028214
